# Supplementary material for: Identification of LAG3 high affinity aptamers by HT-SELEX and Conserved Motif Accumulation (CMA)
Source: PLoS One. 2017 Sep 21;12(9):e0185169. doi: 10.1371/journal.pone.0185169 (PMC5608357; doi:10.1371/journal.pone.0185169)
Supplement: S2 Table — (XLSX) [file pone.0185169.s007.xlsx]

## Sheet: Hoja1
>1-9-377.50
ACCTTATATCTCTCTCCCTATAGTGAGT
>2-7-293.61
GCCCTTATATCTCTCTCCCTATAGTGAGT
>2-7-293.61
ACCCTTATATCTCTCTCCCTATAGTGAGT
>4-6-251.67
CCCTTATATCTCTCTCCCTATAGTGAGT
>5-5-209.72
CCTTATATCTCTCTCCCTATAGTGAGT
>5-5-209.72
GAGATTCTTTGGTTTTGCTCACGTCCCTTG
>5-5-209.72
CCCCTTATATCTCTCTCCCTATAGTGAGT
>8-4-167.78
TCTTGCTCTCTGTTGCCCCTTATCAACACTG
>8-4-167.78
CACCCTTATATCTCTCTCCCTATAGTGAGT
>8-4-167.78
TCCCTTATATCTCTCTCCCTATAGTGAGT
>8-4-167.78
CCTCCTGATACCCGCTGCTATCTGGACCGAT
>8-4-167.78
TCTTGCCTGATGGAGTTGGAGAGGACCATCA
>13-3-125.83
TTCCGGTCTTGTGCGCTGTCCCTTATCACCG
>13-3-125.83
CCTATCTCCTGTTCCCTTATCACCAGATCGC
>13-3-125.83
TTCTGGTTCCCCTGCCTCCCTTATCAGTGCA
>13-3-125.83
ACCGAATTTGCTTTTGTGGTTGACCTATTTG
>17-2-83.89
TAGAAAGGTCCCTGCTACCCACGTCACCGCG
>17-2-83.89
TCCCTACTTTCTCTCAACCATTCACGATCGT
>17-2-83.89
ACCCGCTCTCCTCTCCACTACAATTCCGCAG
>17-2-83.89
TCCCCTTATATCTCTCTCCCTATAGTGAGT
>17-2-83.89
TCCGTATCATCCTCCCAAGCCCTGTGAAT
>17-2-83.89
CGGTTGTTATCTCCTCTCCCCCGTGACGGTC
>17-2-83.89
AACACACATCTCGAGAATTTGGCCACCCCTGA
>17-2-83.89
CCCTTTACCTCTTTCCTGCACGATCAACCAT
>17-2-83.89
AGAGATAAGGCATTACGCGCGGTCCCAATTG
>17-2-83.89
AGATGTTTGGTCAACCAGCCGTGTGGAGCTG
>17-2-83.89
GTTGGTGGCGCCATCCCGTGGTATTAGG
>17-2-83.89
CCCTAACTGAGTAATTGGTCCGACTTCGT
>17-2-83.89
ACGAACGAGGTAATGCTGCTTTCGCCCGAGC
>17-2-83.89
GCCAATTTCTCCTCCCAGCAACATACAGTGA
>17-2-83.89
ACCCTTTTCTCTTTCACCGTGTTTCGTTAC
>17-2-83.89
CTGCATATCTGCTCTCCTCACGTCGCGCGTA
>17-2-83.89
ACTGAGTTTCGTAATGGCCGCACGCCCTGTA
>17-2-83.89
CGCGCGACTTCCCATTCTCTCACCTCAGGAG
>17-2-83.89
AGAGCTAGGTAGTGCTCAATACAGCCCGTTG
>17-2-83.89
TCCCACCCTCTCGCCGAGTACCTACAGATAG
>17-2-83.89
ACCCCGTTCTTTCCCCCCATTACAGGCCCTG
>17-2-83.89
GCAGAGAGAAGAGTAATGCGGTTTGCCCGTC
>17-2-83.89
TGCATTGCCTCTCTCCACACCGTCGTCGAGT
>17-2-83.89
AGAGCATCGTAATGGCGACAATCACCCACTC
>17-2-83.89
AGACGGATTAGTAACGAGCGTTGACCCTGCG
>17-2-83.89
ACCCCGAATTTGTTCTTGCGCATACGACCTG
>17-2-83.89
AGAACTTGGTTTTGCCCAACACTTGCAGTTG
>17-2-83.89
GAGTCTTGGTAGTTTGCGCGTTGAGCCCCG
>17-2-83.89
TCGCCCGTCTCTCCCGTCCCCTATAACTTGT
>17-2-83.89
TCCACGTCTCTCTTCTCCCTCAGTCCACAGT
>17-2-83.89
CGAAGAAGTTGGTAATCGGCTGCTGGTTCCC
>17-2-83.89
CGCCTCTCTCTCCGCTGGCCCGATTACGAGT
>17-2-83.89
AGAGATAATCTGATAATGCGTACTGTGCCCG
>17-2-83.89
ATATAAGGGACCCCAACATTTTCACACATTTCCGACCATA
>17-2-83.89
TGGTTACTCTCTTTCCCAAATGCTCGCTCGT
>17-2-83.89
ACCCTCGCACCACTCTAACTCCACCGCCCTTT
>17-2-83.89
CGTGCCTTGCCTCGTCCCTAGCCCCTTGTTG
>17-2-83.89
CCAGGCTGGAGATGTGTAGGCGACCGTTTTA
>17-2-83.89
TCTACCTCCTCTCCCCTGGACTATCGCGCGT
>17-2-83.89
TGTCCTTTCTATGTCCCTACCAGTGTGCCGT
>17-2-83.89
GGTCCGCTCCCAGAACGTGCCCAACAGTCGT
>17-2-83.89
ATCCCTTATATCTCTCTCCCTATAGTGAGT
>17-2-83.89
AGACATTTTGGTGATGCGTTTTTCCCTTGAG
>17-2-83.89
CCTTGTATCGGATCCGCACACCTGAGAGTAC
>17-2-83.89
TCCTCCCTCTCTTCCCTGCACGATTCATCAG
>17-2-83.89
ACGATATTTGGTGATCCGCGTGGCCCTTCG
>17-2-83.89
CGCCCTTATATCTCTCTCCCTATAGTGAGT
>17-2-83.89
TGCCCAGCAATCTCCGACTCCCGAAGCTCGT
>17-2-83.89
CGAGTCTTTGTGTAACTGGGTCATCTCCCTG
>17-2-83.89
CCCGCTTTCTCCCCCTTCGTCGACCGTCGTC
>17-2-83.89
TCCACTGGTGTTCGAGGGGCCGCACCGCTTG
>17-2-83.89
ACGCCGCTCACCCCGCAACAACCGCCCACTG
>17-2-83.89
CGCGATTGGTGCCCTCCCGCGGCTA
>17-2-83.89
GTCCTATCTTCCTCCCGCACGTTTTGCTCG
>17-2-83.89
GTTCGACTTGGCGCGGGTCGAAGGGGCCCTC
>17-2-83.89
AGAGCAACCTGGTACCCGGCGCACTGATTGC
>17-2-83.89
ACCGAGTTTGGTTTCATGGACTTGTCGTGCG
>17-2-83.89
TACTCGCCATCTCGCTCGGCCCTACGACATG
>17-2-83.89
ATTGAATTTGGACATCTTTTGGCAGCCGTGC
>17-2-83.89
CCTAACTCCTTTGTATCCTCGTCCCTATGGT
>17-2-83.89
CCTTCATCCTCCTACTAAGCGCACCGTCACG
>17-2-83.89
CGAGAAATGGTAATGATATCCAAGGCCCTGA
>17-2-83.89
CTCCTTATCTCCCTCCGTGCCAATCGCTCGT
>17-2-83.89
GAGAATTAGCTTCTTCTGCGCACCCATGTG
>17-2-83.89
GCCCGAAAGTACTCTCCCTCCGCACG
>17-2-83.89
CGTCACTTTTCCTCTCTCCCGCGTTCCTAC
>17-2-83.89
CAACCATTTTACTGTCGTGCGAACCCAACTT
>17-2-83.89
GCCCACTTCCTTTCTCCTGCGCGACAAGATTA
>17-2-83.89
GAATGAATTTGCGTGATGGCTTGCGTCCCTA
>17-2-83.89
GCAAACATGTAGCCCGTCAACTAAACGTCGG
>17-2-83.89
CCCTCCATATCTTTACCCCGACAGTCCAT
>17-2-83.89
TTCCCTTATCCCTGATCTCACCAATATCGCG
>17-2-83.89
AGGGTCATTTGCTATTTGGGATTACCTCTAA
>17-2-83.89
GTCCCTGCTCTCTTCCATTCCGCACGCCCTG
>17-2-83.89
GACGCTCTCTCTTCCTAAGCCATCGCACTT
>17-2-83.89
ACCTTCGATAGCGCCTGTAGTGAAGTCATG
>17-2-83.89
TAAAAGACGTGCTATGTGCCCGCCCGCTGTT
>17-2-83.89
CGCTCTCTTTCCCACCTGACCGACCACATTA
>95-1-41.94
TGGCCCTCCCTACGATCCAGCGACTCAA
>95-1-41.94
CAGGAATTTGGTTCGATGGTCTCTGGCCAC
>95-1-41.94
TCGCTGCCTCTCCCCAAATACTTCTCATTG
>95-1-41.94
TCCCAATAATCAGTGTCGTCCCCCGTCGAG
>95-1-41.94
GAGAGAATTTCCACCCATCGTCGTGCCATTA
>95-1-41.94
TCTTGCCTGCCCTTCGAGACCCATAGCCGAG
>95-1-41.94
CCACATCATCTCCCCGATCAGATACATGC
>95-1-41.94
TCCTGCTCTGCTCCCTCTATCCGGTATGCTG
>95-1-41.94
CACGCTTCCTCTTCTCTCCTAGAGTCCAC
>95-1-41.94
TCAGATTCTCCTCTCCTATTCGCTATCCATG
>95-1-41.94
TCCCATACCTCCTCCCTAACCGTTCTGTCAG
>95-1-41.94
CCCCCCTATCTCCTCCTATAACCGGCCTCGTC
>95-1-41.94
CCTATATCATATAATGCATTCCCGAACTGAA
>95-1-41.94
ATGCTTATCTCTCACCATGATCTGCCTG
>95-1-41.94
CGAATATCTCTTTTCCCTTTGCGCGCGACTTT
>95-1-41.94
TTGTGCCTCTCGCCCGCGCCCAGCCTGGTGG
>95-1-41.94
CATCTCCTCCCTCCTGTGACCACTCCTT
>95-1-41.94
TACTCCCTCCCGTAACTGATCGAAGGA
>95-1-41.94
GCCCGTGCCCAACCAGCTGCAGTAT
>95-1-41.94
TACTCTCTCCTGTGCGCGTGAAGTCTCGTGA
>95-1-41.94
GAGATAATTGGTTCTGTCCGCCTGCGCAATG
>95-1-41.94
CCCACTTCTCCTCTCCTCGTTTGCGTCGTA
>95-1-41.94
TCTTCTCTTTCCCGTAGCTACTACTTG
>95-1-41.94
TCCCGACTCTCTGCCCAGCCTCTCCGACGTG
>95-1-41.94
AGCCCTATCTCTCGTCCCTGGGTGATGCCAGA
>95-1-41.94
CCCTATCTCTTACCCATCCTCGATTTTCTGT
>95-1-41.94
CCCCTACTCTACTCCCCAGGTAAACATGTCCA
>95-1-41.94
AATTTGTTAGTGTTCGTGATATTCTCATCAC
>95-1-41.94
CCCACTCCAATCCCCGATAATCGTCCCAGTT
>95-1-41.94
ACCGTCTCCTCTCCTAAGTCCATCGCCCAGA
>95-1-41.94
ACCCCGTCTCTTCCCCAGTAACATGATCCGA
>95-1-41.94
AACCTACTTTACTCTTATCCCCTCTTTCTTCG
>95-1-41.94
ACCCTCCTCACTCCCTGAAGCACGACCCT
>95-1-41.94
TCCCTTGTTTATCACCATCATTCTCCCTCGT
>95-1-41.94
CCTAAGTCTTTCTCCCCGACACCGTATTTC
>95-1-41.94
CCCATTTACTCCTTCGCTCTCTATCACTCAC
>95-1-41.94
CACCCTATCCTCTTCCAAACCGTAAGCTGTC
>95-1-41.94
CCCGACATCTCTTTTCTGCGCGAACAATTCA
>95-1-41.94
AGACTGTTTGGAAAATTGCGCACTAGAACGC
>95-1-41.94
CGGACTCTTTCTCCCATCGCGTTTCCTTGAC
>95-1-41.94
TTCCGTGTCCCCCTTGCCCTTAATGTAGCTG
>95-1-41.94
TTTTTTAGACAACAAATGCGGCCCGTCAACC
>95-1-41.94
TCACTCTCTTAGCCGTTACGTACTGTCCGTC
>95-1-41.94
CGCTATTTCCTCTCCCCTGTTCGACGCTTTTC
>95-1-41.94
CCCGAATGGTAAGTAAGACATTGCGCCTGTC
>95-1-41.94
GCTCCTCTTCTCCTCTTCGCCTGCCCACTTC
>95-1-41.94
TCAGCAACTTGACGGGCCCCACTTCGCTATA
>95-1-41.94
CATCCATTCTCTTTCTCCCTGTGCGCCACTA
>95-1-41.94
GCGACATCCTCTCCCTGAACTGAAGCCGCAAT
>95-1-41.94
CACTCACCTCCCATACTCTTCGCGCGATTTC
>95-1-41.94
TGCCCAGTCTTTTCCCGTGTCTCCGCCGAGT
>95-1-41.94
CACGGTAACGGTAGGTGTTGGACCGCAC
>95-1-41.94
CCCGCATCCTTCTCCCGATCACTGTCCCGTA
>95-1-41.94
TACTCCCGCTGTGACCTGGCCGCCCGTCCTTC
>95-1-41.94
ACCCATATCGCTCTCCATCCCAAATCGATTG
>95-1-41.94
TGCCCTTCCTCTTCCCTCCAGTACAGCTGAG
>95-1-41.94
TCTTTCCCCTTCCACATGACTCTCCGCTCGC
>95-1-41.94
TCCTGCTCTCTCCACCTTCGACGCACTCTCG
>95-1-41.94
TGGCTCCCTTCCGCGACTAACTGTACGAAT
>95-1-41.94
CCCATCCTTTTCTCCCAACATCAGACTC
>95-1-41.94
CCACAGCATCTCCCGGATCCACATCGTA
>95-1-41.94
ATCGAATAGTGCCCCGACAATCCCTACAGCG
>95-1-41.94
ACTCGGCAATGTCATCCCTCGAGTAATACCG
>95-1-41.94
TGTGCGCCCTCCTACATCTCATTAACGATC
>95-1-41.94
AGGCCCATCTCTTTCCCCTCAGCTGCACAGTA
>95-1-41.94
CACCCGACAACCATGACCAGCCTGACCCTGG
>95-1-41.94
CGAGATATTCGGTAATACGGTACTCCCCATG
>95-1-41.94
AGAGATATAGCTAATGCGCGGCATGACGTTA
>95-1-41.94
GCCCTGTCTCTCGTCATCCCAAACATCCTAA
>95-1-41.94
CCCTCTCCTCCCGTCCTCCACAACGCAATGT
>95-1-41.94
CCCGTCATCTTTCTCCGAGTATCACGCCTCA
>95-1-41.94
GTTCTCCTCTTCCACCCACGACTCACTTCACT
>95-1-41.94
CCCGATTCTTCTCTCCTCAACGATCCGTCTT
>95-1-41.94
GAAGACCCACGGCCGAGAATTTGTTATTAGA
>95-1-41.94
CCCCAAACCAGATCCCCCGGGTGAGTCATTTC
>95-1-41.94
TGAGTCTTTGGTAATCCGCCCGGTCGTGCTG
>95-1-41.94
GAGGAGAGAATATGACCGGGCAGTGCCCCCAG
>95-1-41.94
CCTTCGCTAACGACTCACGATTCCACCTTGC
>95-1-41.94
CCCTGGAGCTAACACCTTGAGACTATCGTAC
>95-1-41.94
GATTGAGAATTTGGCTTGCTGACCGCCCTTA
>95-1-41.94
ATTGAATTTTGATGACGAGCTCTGGTAGGCG
>95-1-41.94
GCTCCCTCATACATCGTATCCCATGCGACAC
>95-1-41.94
CCCCAAGTGCATGCGTCGGACACGTGCGACC
>95-1-41.94
TCCCCTCTCGTCCCATTACGTACATCCCGTG
>95-1-41.94
CGGATTCTCTCTTCCCAATATAGCACACTGT
>95-1-41.94
AGAGACTTTGGCAAACCTACCTCAGCAAGTG
>95-1-41.94
CCCAATCTCTCAGTCCCCCCCGGTCGTCT
>95-1-41.94
TCCTCTCTCTCACAGCACTCCACGTACTT
>95-1-41.94
CCCACTACCTTTCTCCACTTCACGCCGCGTC
>95-1-41.94
TCCTTTGTGTCTCTCCACCGCAATCTTCTCC
>95-1-41.94
CCCTTAACCTCTTCCGCCATAACAGCATCAT
>95-1-41.94
GTCCATTAACTAACTCCTGCACTTC
>95-1-41.94
GAATACTGGCCCTATCCCCTAAACCGAAACTG
>95-1-41.94
TCCCGCACTTCTCTCCAACACCAACACCGCG
>95-1-41.94
CAGAGGAGTTTTGGTAGTGCTTATGTTGCCG
>95-1-41.94
CCCGCAATCCTTTCCCAGAATCGACAGCAAT
>95-1-41.94
ACCGAATTTCGTATGGGTTGATTTCCCTTCG
>95-1-41.94
ACCCAGCATCTCGTTCCCACGGTCTTGTACC
>95-1-41.94
CATCCTTTGTGGACGTGGCTGATCGGCGGCA
>95-1-41.94
AGATAACTTTGGTAGCACGCGATAGTCCCTG
>95-1-41.94
TCCCAATCATCTCTCCTCAACTCTCTTCTCG
>95-1-41.94
TCCGTGATCTCTTCTCCCCATTCCAGCGAAT
>95-1-41.94
ACGACGTGTCTCTCTCCGTTAATGTCTGCTG
>95-1-41.94
GCCCTGATTCCTTCTCCTCGCGCGCCATCAT
>95-1-41.94
CGAGCGTCCAAACCGAGAGATTCTGGTATTA
>95-1-41.94
TGGCTTATCTTTCTCCCTCACGCTTCGTCATT
>95-1-41.94
CTATTCTCTCCTCCACGCTTCTCCGTTCT
>95-1-41.94
TCCGCTACGTCTCATTGCTCTCCCGTCTTCCG
>95-1-41.94
CCTCGTGTTGAGAGTTTGGTATTGACCCGCA
>95-1-41.94
CCGTCCCCTTTCGTTCTTGTCCTAACGCTTAA
>95-1-41.94
GATTTGATTATGTAGTGCGGCCTCCCGTTAC
>95-1-41.94
TAGCAACTCTCTCTTCCCAACGCTCCATCGC
>95-1-41.94
TCCGTCCCCTTACTCTTCCCCTCCCGGTTCG
>95-1-41.94
GCACAATCTCTCTTCCTCCACGTTCGCGTCA
>95-1-41.94
CAGGCTCTCTTCCGCAAATTAATCGACACGTA
>95-1-41.94
CCCCTCTGTGCTCTCCCGGCGCTGCGACTTA
>95-1-41.94
GAACTATCATCTCTCCGTTACGCTGAATGTG
>95-1-41.94
AGAGCCGGTATTGTCCGTCGGGTTCGAACGC
>95-1-41.94
CCCCTAACATTTGCCATCTCCCGACACCGTT
>95-1-41.94
CCGCATATATCTCCTCCTCACCATCACTTGA
>95-1-41.94
TCCCGACTCTTCCGCTCCTCCGAACACTTGC
>95-1-41.94
CCATCTCCTCCCGAGGAAATCAAAATGA
>95-1-41.94
AACCCGTACTCTCTCTTACCCGGACGTCTCG
>95-1-41.94
TGCCCATTCTCTCTGACCGACTACCCTTCCG
>95-1-41.94
GCCCAGCAATCTCTTATCCCGGTCGTGCAG
>95-1-41.94
TCTGTTCTCTTCTCCCACTACTTCGCAT
>95-1-41.94
CCGAGCAATTTGGCTAACCGGGCACAGTACA
>95-1-41.94
ACCCGACCATCTCACTCTCCTCCTCACGCTC
>95-1-41.94
TCGTCAATTACTCTCTCTCTCCACTGACCTA
>95-1-41.94
ACCCAGGCATACGGGCGAGGTGTTGGTTGC
>95-1-41.94
GAGTGCGCCCTTCCCCTCATGTACAACTGCG
>95-1-41.94
CGATCGAATTTGTTTTTGGCACCACCCCGGT
>95-1-41.94
CCATATCTCCCTTTCCCTAACTCACGTTCCT
>95-1-41.94
AGCAATTACGTAATGCGCCATCACACTACCG
>95-1-41.94
GTGCTCGGAATGGACAGCTGGTGAAAATACT
>95-1-41.94
ACCCAGCTCTCTCGCCATACACTGCTTGCCG
>95-1-41.94
TGCCCTCCAGTCTTCCCCCTCCCTTACATC
>95-1-41.94
GCAATATACTCTGTTAATCGCGCGGTGCTCT
>95-1-41.94
CCACCTCCTCTCATCCGCTACTCCGAACCGATA
>95-1-41.94
GACCCTAAGAGACATCAGCTAATGGCCGCAG
>95-1-41.94
CCCCATAACTGACACTCGTCTCTCGTCTCTT
>95-1-41.94
CGGCATTTCTCTCTCCACCGATCACGCTAGT
>95-1-41.94
GACAGCCTCTCTCTCCGTCATGGTGGCACGTA
>95-1-41.94
TGCCAACTCTCCCGACGGTGCGTGCTACTTT
>95-1-41.94
ATCTCTCTGCCACCCCGCTCTCCAT
>95-1-41.94
CCTTTATCTCTGTCTGTATACATCCTGCCT
>95-1-41.94
GTCCCGAAGCCCTTCCCGATCACCGTTAACG
>95-1-41.94
TCTCTCCATCACTGCCGCACCCATGTCGTTG
>95-1-41.94
CGGATCTCTTTCCCATAATTGCATGCTAGT
>95-1-41.94
GTCTCTCTCCACATGGCGGCCGTCCTC
>95-1-41.94
ACCCTATTCTCTTCTCCTAGCGCGTTTAGC
>95-1-41.94
CAATTCTCCTCCTACTTAACGCGCCCTGGG
>95-1-41.94
TCCCACATTTCTCTCCATTGATGGCCTTATC
>95-1-41.94
TCCCTTCCTCTCGTTCCCATTTAGCCATATT
>95-1-41.94
TGGTCCCTATCTCATACGCCCCACTAGCCTG
>95-1-41.94
CCAATTCTCTCTTCCTCCTCTTTACACTAT
>95-1-41.94
CCCATTCTCGTTCTCCCGATCATCTGCTTAC
>95-1-41.94
ACAATGATCTGGCCCGTCGTGTCCTGGAGAG
>95-1-41.94
TCCCGTCTCTCTTGCCCGCGCCGTGAATTTC
>95-1-41.94
ACATCTTGCCTTATCCCACAAACCG
>95-1-41.94
TGTGAATCTTCTCTCCCGCCTGTTTCAGTAA
>95-1-41.94
ACCCTCAACCTACAATACACGACAGACATCG
>95-1-41.94
CTCACACAAGTGCGGCGGACCACCTCATCAT
>95-1-41.94
TCCCTCTATCTTTCTCTTCCCCTCTGGCAT
>95-1-41.94
CCACCATCATTTACCTCGACCGACCACCTA
>95-1-41.94
ATGCACTTCTCTCCCCACGCGACACTCAGC
>95-1-41.94
AGAGACTATCATGATCCTAGGTCTAGCTGGA
>95-1-41.94
ACCCGTACCTCTCGCCTTGTCCAAATCAATC
>95-1-41.94
GCCGCTCCCTCCGTCGACACCAATTCACCTT
>95-1-41.94
AGAATCTTTCGTACTGCTAGGCGCCATCCTA
>95-1-41.94
CTGGAGAATTAGTAGATGGGCCTTGTGCGTA
>95-1-41.94
CTCACTCTCTCTCGCGCGCTAATCACGTATT
>95-1-41.94
TCCCCTGTTTCTCCCAATGACTGTGCACCAT
>95-1-41.94
TTAACCCCACGTAGCGTCCCGAGTGCCAGTG
>95-1-41.94
CCCTCTATCTACTCCCTAAAGTCGACCGAA
>95-1-41.94
CGGGGACTTTCTCTCTTCCACAGCGACGATTA
>95-1-41.94
TCCACTCTCTCTTCCTACTTCCGACGCTCAT
>95-1-41.94
TCCCTTGGTCCCGGCAGATTGCGTGTCCCTG
>95-1-41.94
GTAGACTATCTCTCAACCGGGCAGGACGCGT
>95-1-41.94
TCCCAGAGATCTCTACCTCCCCACTGCTGT
>95-1-41.94
TCCCCTCTCTCTCTCACGAAACAGTCAGGCAGT
>95-1-41.94
CCCTTTCCCTCAATTGTTCCCGTACAGCAC
>95-1-41.94
TTCAACCCTCCCTCAAGTCGCACTACAC
>95-1-41.94
GCCCTCCTCTCCAGCTCTGCCAGCATACTCA
>95-1-41.94
TCCCCCTCTCGCCCCGATTCCTGACTACGACG
>95-1-41.94
AATCCCTCTCCTAGTCTCATCACCCTGCTTG
>95-1-41.94
TCCCTTAGTTTAGGCTCGAACGCTATTACGC
>95-1-41.94
CCCTGCAAACCCACCGACTTCCGAT
>95-1-41.94
GCTGCTTCCTCTCTCCTTCTTGCTCGACTCA
>95-1-41.94
TCTTGCGTCCTGGTTCCTCGGCCCTTACAGCA
>95-1-41.94
AGAACATCTGGTTTCTGGTTTCACGTTGGTG
>95-1-41.94
CACTTCCTTTTCTCCCAGTTTTATCATCGCA
>95-1-41.94
GACCATATCGCTCTCCTTGTTCGAACCGGCG
>95-1-41.94
CTTACTATCGATCTCGTCACCCAGCCGCCTC
>95-1-41.94
CCCCCTCGTGTTGTTCAATGCAAAATTCCTC
>95-1-41.94
CTCCCAGAGGATGATTTCAGTGTGTCGCAAT
>95-1-41.94
TCCCTTATCTTATGCTGCGTCCCCACAATCG
>95-1-41.94
AGAACAGGTCCTGGCCACAACACTTTTAGTG
>95-1-41.94
TCCCGAATCCTCTCCGAACACAATTGACGCGC
>95-1-41.94
ACCGATATCTCCTTCCCCCTTTGAGCGCGCCG
>95-1-41.94
CGTGAATTTCGTGTATGGGGAGACGTCCCGA
>95-1-41.94
CCCCGAAAAGATTCTCTGTTCCCACCGCGCA
>95-1-41.94
TTTCGCCGCGTGCCTGTCCAAACCACTAC
>95-1-41.94
TTCTCGGACCTTGGCCCTCTCCGCAACTCCA
>95-1-41.94
GATCTCTCCCGTGGCTGACATGACCCTTGTGC
>95-1-41.94
ACCCTTCTATACTTCCCCACGATCGTTTTC
>95-1-41.94
CGCGACTATCTCTCAACCGACCGATC
>95-1-41.94
CCAGTAATATCTCTCCCTGCTGACCATGATTC
>95-1-41.94
TCCCGCATCTCGTCCCCGTATCGCAGTAGTC
>95-1-41.94
TCTCGCCTCCCAATTTGCAGCTCGTAACTTA
>95-1-41.94
CTGTAACACTCTCTCCTCTCCGGCCGTCCGT
>95-1-41.94
GAGCCCTTTGCATGCCCATAGAGACACTTTG
>95-1-41.94
GTCCGTTCCCGCTGCGAATTCTGGTCCTTCG
>95-1-41.94
CAGCCAACAGGACGTGCGGCTGTAGCTTACG
>95-1-41.94
CCCCTAACCTGATGACTCCCCTACTACGATT
>95-1-41.94
ACCGCTATCTTTCTCCTTTTCTTCCTCACCG
>95-1-41.94
CCCACTCTCCTTTTCATTCCCCATCATTGAA
>95-1-41.94
CGCATCTCCTCCCACTGAGTCATGACAAATTC
>95-1-41.94
TCGCCCTACTCCATACTCCCGCCATCGTCTC
>95-1-41.94
ACCTAAATCTCTCTAACCCTCTTGGTATCGC
>95-1-41.94
CCAACTACTCTCCCTCACTGCGACATAATTC
>95-1-41.94
TCCCATATCTTTCCCCTCGTAGCGTCACCAT
>95-1-41.94
TCCGCTCCAGTACTCCAAGACACCGCCCTTC
>95-1-41.94
TCCCTATCTCTAACCCATAACGGTCGCGTAG
>95-1-41.94
CCCAACCTCTCTCGCCAGCGACATGTAATAC
>95-1-41.94
CCCTTAATCTCCTTTCCCGTTCCATCTTTTT
>95-1-41.94
TCTCGTATGTCTCTTTATTCTCCCTATTTTG
>95-1-41.94
TCATCGCAAGTGACATAGGCGGCCCGTCCTT
>95-1-41.94
CCCGAGTAAACCCTCCCAGCAGTCACGCCTT
>95-1-41.94
CGGCTCCCCAGCGACTTCCCCGTAATGCGCAC
>95-1-41.94
GTCTTTTCTCTCTCTCTGTCCCTTTACATCT
>95-1-41.94
CACCGGAGAGAATTTGACGTGCGACTGTTTA
>95-1-41.94
CCCTATACCTCCTTCCTAATAAAGTACAGAA
>95-1-41.94
GAGAGATTTTTGGTATCCCTTGCGCAGTT
>95-1-41.94
CAGATCACGAGAGCCACCCACACACCATGTT
>95-1-41.94
CCTCATTTCTCTCTTCCTCATGCTTCATGCT
>95-1-41.94
AGCCGTATCTTTCTCCAACAACCCTCGCACATC
>95-1-41.94
ATCTCTAACCCCCACAGCCATCTTC
>95-1-41.94
CCCTGTCTGTTCTTTCTCTCCTAGCGCAACT
>95-1-41.94
CAGTCCCAATCTCTCAGCGCCTCACGTATAC
>95-1-41.94
AACTTCACACCAATTTTGCCGGCCCTTTCACA
>95-1-41.94
AGGCGATGTTTTGTACCCGGATTAAGTAGATA
>95-1-41.94
CGAGAATTTGCTATTTCCTACCCTGCTGCA
>95-1-41.94
CTCCGTTATCTATAATCCAGCTGCCCGTT
>95-1-41.94
AGGAATTTTACTGGCCACCGAAGTCCCCGTG
>95-1-41.94
TCACTCTTTCTCCCGCGCAGTCAACCCCATA
>95-1-41.94
CAGTACTTCTCTCTCCTCAACACTCGCCTTC
>95-1-41.94
TCCCATCTCTCGTAGCTACTCCCTCTGTACT
>95-1-41.94
TCCACTCTCTATATTGCCGCGCCACCAAGTCC
>95-1-41.94
TGCCCGTATCTGCTTTCTCCCACCGTGT
>95-1-41.94
TGCCCTCCTCTTCTCCACACTACAAGCCGTT
>95-1-41.94
CCCTTTCCATCTCTTAACCACTCATCCGTCA
>95-1-41.94
CCTAATACCACGACTCACTTAAGGAATTGCAC
>95-1-41.94
TGCCCACTTATTTCTCTTTTCCCTGGCCTAT
>95-1-41.94
CCACTCTCGTTTCCCAACGAATAACTACCGCG
>95-1-41.94
TCCCGAAAATTTAGCCAGCCCAGTCCCGCAT
>95-1-41.94
CGCCTTGATTTCCGCCATCGGACCTATTCA
>95-1-41.94
GAATCCCCAACCCCGTGCAGCAACCTTAGGA
>95-1-41.94
ACGGAATTGCTATCGGAGCGGTATGGCCTTG
>95-1-41.94
TTCCTGTCCACCGCGCCACCTTACGCCCCCTG
>95-1-41.94
ACCCTAACTAAATCTGCTCACCTCGTCGACG
>95-1-41.94
CGTTATCTCCCTCCTGCTATATCTGAGTGCA
>95-1-41.94
TCCCTGTTAATTTCTCCTCCGCTTGCTACT
>95-1-41.94
ACCCCAGTTAACCGCCCCTCTAACCTGCCG
>95-1-41.94
CCACTTCTCTCTTCCATCTTGCATTGCGATT
>95-1-41.94
TTCTCCGCATCGTTGTTCTGCCCCACCATG
>95-1-41.94
TCTCCCACAACCGGCTCACTACCATCTGCTC
>95-1-41.94
GCCCCGACTCTCCTCCTGTTCCGTTCCTTCG
>95-1-41.94
CCTCTATCCTCTCTACTCCCCTCTCTCCTCG
>95-1-41.94
GCCCGACCTCTTCTCCCGACCGGTGATATGA
>95-1-41.94
CTCATTTCATCTCTCCACGGCTTGCGCTTTT
>95-1-41.94
CCCAATGTCTACCTCCCTGCTGATCCTACTT
>95-1-41.94
ACCGATACTATTTCCCTCCCGCCGTTGCACTG
>95-1-41.94
GGAGAGTTTTGAGGCGACGTCTAGTC
>95-1-41.94
ATTCCTACCTCTCACCATGCACACTAACTGA
>95-1-41.94
CCAGCTATCATCTCCTCTCCTTCACAACTTC
>95-1-41.94
CTTCCCACCACATGTATACACCTTCTCTCAT
>95-1-41.94
ACCCGATTCTCTTCCGTTGTTCACAGACGTTA
>95-1-41.94
TATTGCCTGCCCCCTTATTCTGTCCACGTGT
>95-1-41.94
TCTCTCACACTTTATCGCGCGCCTATCGTTC
>95-1-41.94
CCCGCTATTTCTCTCAATCCCGCTACGT
>95-1-41.94
CACCCGATCTTGCTCCCCTCGTGCGACCAAT
>95-1-41.94
CCTACTGTCTCCCGTCCCCAGCGATGCGTCC
>95-1-41.94
CCAAACGCCTCTCTCCACTCTCCTCCTTCC
>95-1-41.94
ACGCACGCGTACCTTGCCCTGTACCAGCA
>95-1-41.94
GCGTTTTCTCTTTCCCAGGATACCATGCTTT
>95-1-41.94
ATCTTATTTCCGCTCCTTCTCCCTGATCGCG
>95-1-41.94
AGAGCATTCATGGTTTTGCGCTCAAACATGA
>95-1-41.94
TCCCTTGTCTCTCGCCACCACTTGTCCCGACA
>95-1-41.94
AGATTACCCTTTACCTTCCATTATCTTGCG
>95-1-41.94
TACTTCTCCTCCCCTCATGCTCTTCGTGA
>95-1-41.94
ACCCGCTCTGGTGATGAAATTGTGCCCTTG
>95-1-41.94
CTACCATCCGACTCACTACCTAATTTGT
>95-1-41.94
CCCATCATCTCCCGCCAACGAACGCGAGA
>95-1-41.94
TACCTACTCTCTTTCCTATTCGCTCCCTT
>95-1-41.94
CCCTATTCCGTGCTCTCCCAACTATCTCCGT
>95-1-41.94
AGAGATCTCCGGTAGATGTGTAAGACCCTGG
>95-1-41.94
TCCTTATAATCTCTAGTTCTCCACCGCGTTC
>95-1-41.94
AGTCTATTCTCTTTCCCCACCGTTGCGCCTG
>95-1-41.94
TCGACGGTCTCTCCCCACGATGTAGTTGCTAG
>95-1-41.94
TCCCTGCTCGTGTTGGTGCTCACTCCCATTC
>95-1-41.94
CCCAAAGTCTCCTCCCCAGGAACCGCTCCGT
>95-1-41.94
CGTGATATCTCCCCCAAACCCTCGCACCTTA
>95-1-41.94
TCCACTTCCGACACGCGCCGCCAACCTTCA
>95-1-41.94
CCCGATCTCCTCCCGCCAGACTGCGCCGGTT
>95-1-41.94
GTCTCTCACCCACGTAGTACACATC
>95-1-41.94
ATCCACTCCCTCATTGCTAGTCGTCGT
>95-1-41.94
TACTCCTTATACCCCCTTCATGTCGTCGCTG
>95-1-41.94
TAAAGTCTCCCTCCCCACCTATCGCGGGT
>95-1-41.94
CTATTCTCTTCTCCCTTCGACATCCCTTA
>95-1-41.94
CCCTAAATCCTCAGAACGAACCCCCCACCGA
>95-1-41.94
TCCCTATTTCCTCTCACCTCAGATAATTA
>95-1-41.94
CCCCCACTCTTTCTCCCCTCGTGCCAATGACTA
>95-1-41.94
CCCACTTTCTCGCGCTCTCCCGACAACACTC
>95-1-41.94
GGCCCTCCTTGTAGCGCTGATCCCATGGCTG
>95-1-41.94
CGTCTTCTCTCTTCCCATCAGTCACGTGG
>95-1-41.94
TGTGCTATCTCTTTCCCAAACGTCGAATCAG
>95-1-41.94
CCATCTCCCTCCGCGCACGTTAAGGTCACTC
>95-1-41.94
CAAAGTATCTCTTCCCACCACGTTGGCCATC
>95-1-41.94
GAGAGACTGAGCGACCAGGTGCCCGACACCG
>95-1-41.94
GTGCAAGTCGTTCGCCCTTCGTCTGCACCGA
>95-1-41.94
ACCCTCATCTTCTCCCCTTCGGCAGCCCACT
>95-1-41.94
TCCCTTTCCGATCGGTTCGAATCTACGTG
>95-1-41.94
GTTTTGGTCCCTTCGCCCCTTTTGCTAACCG
>95-1-41.94
GAGTAGATTTGTTTCTGGCCGCTTTTTCAAG
>95-1-41.94
CCAATCTTTCTCCCTCAGGTCCGCACACA
>95-1-41.94
TCTTGGCTATCCTTCTCTGCCCTTTGTCGGTC
>95-1-41.94
ACAGCTCTCTCTCACCAGCAATACGCCCACCG
>95-1-41.94
ACACAGATTCTCCCTAAACGTTACCCCAGAG
>95-1-41.94
AGATTCTTTGGTTGTCTGGTTGCCCTTTAC
>95-1-41.94
CTCTATCTCTTGTTCCTTCCCTACGCCTCAC
>95-1-41.94
AAATAGAATTTGTGATTACGCTTAAGTCG
>95-1-41.94
TCTACTTCCTCTATTTCCCTTTTGGCGTGGCTA
>95-1-41.94
CAATATCTCTGTCGACTAGTCCCGCGCGCAA
>95-1-41.94
ACCCTTCTCTCTGCCCGACCAGTTGTTACCCG
>95-1-41.94
AGCGAGTTACTGGTAATTTTGGCTGTCTCCG
>95-1-41.94
CACCCATCGTCTCCCATTTCTAACAGTTTAC
>95-1-41.94
GACCCCTCATACACTCTGCCATCGCCGTGA
>95-1-41.94
ACCAACATCTTCCTCCCGCACCCTGCCTACT
>95-1-41.94
ACAACACTCTCATGCGGACCGGTATACTC
>95-1-41.94
TCCCCTACCTCCTTAGCCACCAGCCCATCCT
>95-1-41.94
CCCACTTCAACACCTCCTTCCGTAGCGCACC
>95-1-41.94
GAGCTGCCCTTCTCCCTGTTGTCTCTGCATT
>95-1-41.94
TTGCCTGTCCCTCTCTATAGTTGTTCGTTGC
>95-1-41.94
CCATTCCCGTTTACCAGCCCTTAGCGGTGC
>95-1-41.94
CCTTCCTCTTCAGCCGCAGTCTTCCTATGTT
>95-1-41.94
TGAGTAACCTCCTCTCCCGTGTATGATCGGA
>95-1-41.94
CCATAAACTCTCCACCCGCTAGACACGCTC
>95-1-41.94
TCTCTCCTCCCTGATAGCGTCACGTC
>95-1-41.94
GGCCTGATCTCTATCTCCCGATGTATAACGT
>95-1-41.94
TGCCCTAAATCATACCTCGCTCGCACATTCT
>95-1-41.94
CCCAGTATCTCCTTCCCGGCAAGCTTGAATT
>95-1-41.94
GCGAAATCTCTCTTCCATAGTGCTACCGACA
>95-1-41.94
CCCATCTCTTTTCCTCCCAGACGATCGACACT
>95-1-41.94
TCTCCCATCTCACTCTCGACTCCCACTGTTT
>95-1-41.94
TGCCCGCTACTCTCTACTCCGAAAAAGTATTC
>95-1-41.94
TCCATCGTCTCTTCCTCCCATTATCGCCGAG
>95-1-41.94
ACATGCATCAATTCCTGTGTCTCACTTCTCG
>95-1-41.94
CCCACTTACCTATCTCTCAAATCGCCGCA
>95-1-41.94
CCCTTTTCTTCTGCTCTCCACTCTCATTGAC
>95-1-41.94
CATCCCTGGAGAATTCGGTAATACAAAGTCC
>95-1-41.94
TCCTCTCTCCTTCCCTTCCCGAGTACTACA
>95-1-41.94
ACGCGCACCCGGAATACATGCTATGAGATGA
>95-1-41.94
ACCCCTCTTATCTTTCTCCGCTCCCTCCTTG
>95-1-41.94
TATCTTTCTCCACTATCAGCTTCTTA
>95-1-41.94
CCCTTTTCCTCTCGTCCTATTACCCCATTACCAAATTCTCTCCC
>95-1-41.94
ACCCGTGTATCTCTCCCGATTCTTAGCCACA
>95-1-41.94
ACCCCATTCTCTTTCCCTTTAGTCATACGTG
>95-1-41.94
TTATATCGGAGTTCTGGGATAGGTCC
>95-1-41.94
CAACACTCTTTCCCAACGTGCGCATCCATC
>95-1-41.94
CCCAATCTTCCCCACACGCTGCCTCGTCT
>95-1-41.94
AAAACCAAAATCTCCTCCCCGATTAACGCCA
>95-1-41.94
CACCCTACTTCTCATCGCTCGGCGGCAATCA
>95-1-41.94
CCCGTTATCTCACTCCTGAACTTGATTCCCT
>95-1-41.94
CTCCCAACATCTCGGCTGCAACGGAAAATTC
>95-1-41.94
TCCTTATCTCCGTCAGCAATAACAGCACAG
>95-1-41.94
AAGAGAATTCTGTGTGTACCATGCGCGTTG
>95-1-41.94
GAGAGACTGTTAATCCTGTTCACAAAAGTGGA
>95-1-41.94
ACCCTTCTCCTTCACATCCTTTACAGCAGCG
>95-1-41.94
CGTTTAGCATTTTCCTCTTTCTCCCGTGCAT
>95-1-41.94
ACCCTCGTCTCTCGCCCCTTACGCGCCTAA
>95-1-41.94
CCCTCTACGTTGTCTCTCCCCGATCGGTTTC
>95-1-41.94
CTGAGTACGGTAATCGGTTCATGCGCCACA
>95-1-41.94
CGTCGAAGCGACCCTGACCCCCTTTTTCATC
>95-1-41.94
CCTTCTTTTATCTTCTCCCCATTGAGTATGT
>95-1-41.94
ACCGAATTTGCGCAATTGGAGTATACATTAG
>95-1-41.94
CCTACTATCTACCTCCCTCTCGCCGCTTCCT
>95-1-41.94
CAGGCAATATCTCTCCTCCTCGAAGTTTCAT
>95-1-41.94
CCCCTACCTCCTCCCAAGATCTATCGTGATGA
>95-1-41.94
TGAGCCACATCACGGTCGACTGCAGGACGTA
>95-1-41.94
ACCCTGGTTGTCGTGCGAATCCCCTTAGTGC
>95-1-41.94
ACCACTCTCCCTCCCACTCACTGGT
>95-1-41.94
CCCATTTCCTCCACGTCATTTGCTCCACGAT
>95-1-41.94
ACGGTCAGTTTATGGGGCAGGTTCGGGCCAA
>95-1-41.94
AGACTACTTGGTAGTACCGCGCTCCCGATCG
>95-1-41.94
AGCCCGCTATGTCTCTTCTCACCACTGATCG
>95-1-41.94
CCGCATTCTTGTCTCCCAATACCTGCTCATC
>95-1-41.94
ACATCCCGACAGTCTCCTCCGATAACGTAGG
>95-1-41.94
CTACCTCTCACTCCACTCCCAAAATCTACGA
>95-1-41.94
TGCGTCTCCTCCCTACAGTACAACTTGCTGG
>95-1-41.94
GTTTATCCCTCCTCCCATGGTCTTGTCGTGC
>95-1-41.94
TGCCCAATATCCCTGTCCTCGCCGTCCTTCC
>95-1-41.94
ACCCCAGTCTCTCCTCTAGACTTAGCGCACCG
>95-1-41.94
AGTTGTCTCTCTCGCCTGAGCCGCACCAGGA
>95-1-41.94
TCATATGTCTAATGTTCGCGTGCATCCTTCG
>95-1-41.94
TCTTAACTCCAACTCTCCTCGTTCACTGCTTCCTTCCCCACTTAC
>95-1-41.94
ACCTTTCTCCTCCTCCACACGCGACTTGC
>95-1-41.94
CCTCCTTTCTCGATTCCATGCTACGGACCAC
>95-1-41.94
CTCCCGAGTCGACTCACTACGCAAACATTAT
>95-1-41.94
GTCCTCAGCCAAGTGTTACACAGTCCACATA
>95-1-41.94
GTCCCAACCATATTCCTCCTCCCAACGTCCT
>95-1-41.94
ACCCGCGCTCTTTCCCTGGATGCTACCACAA
>95-1-41.94
TCCTCATCTACTCTCCCACCATGCTGCTCG
>95-1-41.94
AGGATGGTACTGCCCCAGAAGCGCTTTTTGG
>95-1-41.94
TTCCCTTTCTCTGCCGCCACCACTCGCCCCT
>95-1-41.94
ACCCTGTGTCTCACCTGTATTGATCGATGT
>95-1-41.94
CTCCCTATCTCCTGCACTAACCATTCCCACT
>95-1-41.94
CCTTGTCTCTCCTCCCTCGTACCTTTCATCTGA
>95-1-41.94
CCCTGAATCGTTCACCCAGTGCAGACCATA
>95-1-41.94
CAATCTCTTTCCCGACATCTGTGTTGAGGAC
>95-1-41.94
CTGTATATCTCCCTCCAACGTGTTTACTGTT
>95-1-41.94
CCGAGCATATCTCCCTCCACTTTATATAACT
>95-1-41.94
GGTGCCAGTCCAGAGATGCCGTAATGATAGA
>95-1-41.94
ATTCACCGTTTCCGACTCTCCCACCTCGAGG
>95-1-41.94
CTCCCATTTCTTGCGTCTCACATACGTGACA
>95-1-41.94
TACCCATTTATCTTGCTCGTCCATTTGCTGT
>95-1-41.94
ACCCTCTCATCTGCCCGGCCAGATCGCATTG
>95-1-41.94
CCTACTAAAAAAGGAGGATGGAGCGCTTGGTA
>95-1-41.94
TCTCTTCTCTCTCCTGATAGTGCTCCCG
>95-1-41.94
GCTCCTCCATCTATCGTGCGCTCTCCCCACT
>95-1-41.94
AATTTCCCTTTTTCTCTCCAAGTTGGACCGCG
>95-1-41.94
CGCTCCATCTCTCATCCGCGGTCTCGCATAA
>95-1-41.94
CCCTCATTCTGTCTCCACTGACCGCTATCCCTCC
>95-1-41.94
CCCACTCTCTCACGACCTTCCTCCTGTCTC
>95-1-41.94
CCCACTCTCTCTCATCCAACACCGATCGCTT
>95-1-41.94
GCGCCGCTATCTCCCATCACTAACCAATCA
>95-1-41.94
TCCCTGATCAGGCTCTCCCCGCAAGCTTGT
>95-1-41.94
TCTGGAGAAGAATTTGGCCACCCTAAGCATG
>95-1-41.94
CCCGATATCGCTCTCCGGCAAGGTCTGATCAC
>95-1-41.94
TGCACTATCTCTTTCCCTCGCTCCGTACTTC
>95-1-41.94
TGCGGATTCTCCTCCACGTACTCATCGTGTC
>95-1-41.94
ACCCCACTCTCCTCCTTCTCCTGTCAATGCCG
>95-1-41.94
AGAAAATCAGTAATCCGGGTCGAAAGTGAC
>95-1-41.94
GCTCCTCCCGCGCGACACTGAACACTACATA
>95-1-41.94
AGAGTTGGTAAATCTCCGGTGGCTGAAAACC
>95-1-41.94
CCCCATCTCGATTTCCCACTTCCAGCCGACA
>95-1-41.94
CGAACCTCTCTCCTTACACGCAATGCAACT
>95-1-41.94
AAGGAGGCCCTTATATCTCTCTCCCTATAGTGAGT
>95-1-41.94
TATCTCCAAACGCCCCCCAAGGACCGGTG
>95-1-41.94
GTCCCAACATAGCATCTGGCACGTCAAGCTG
>95-1-41.94
AATTTGGCTTTACCCCCGGGCGTCTGTCGCA
>95-1-41.94
ACGGAATCCTCTCTCCAGTTCGTGTCCCTCGG
>95-1-41.94
ACCCCTCTCTCCTTTAGTACACTCCACCGTTCT
>95-1-41.94
TCTCTATCTTTCTCCCAAGCCCTTACCCACTG
>95-1-41.94
CCCGTACTCAATTCTCACTCCGACCACTGTA
>95-1-41.94
TGCCCGGCAACTTTCTCCCGAATTCACCATT
>95-1-41.94
TCCTTGATTGCGCCTGCCCCCTTAGACGGCA
>95-1-41.94
TCCCATCTCTCTATCCTACACTGACCGTACG
>95-1-41.94
TCGCCCATCCTTTCCTCCCAAGCAACGGTC
>95-1-41.94
AGACGTCTCTTTTCCCTTCGTGAACCGTGCG
>95-1-41.94
CCCGCACGACTCTCTCCTCCCGCCAGCCGAT
>95-1-41.94
GACCCAATAAGCAATGCTGTTACATCCGATG
>95-1-41.94
GAGACAATTTGAGTAGTCCGCATCACACGAG
>95-1-41.94
GCATGCCCTGGTTCTCTTCCCGCCTCTTGCG
>95-1-41.94
ATCATTGAAACACAGCTGAAGGATTGGGCAC
>95-1-41.94
CCCAACCTCTCTCTCTACTGCGCTTACTCGAAT
>95-1-41.94
ACCCATCTCTCTCCTTGATTGATAGCAGA
>95-1-41.94
CACATCTCTCCACCCAACCTTATCGTTCAT
>95-1-41.94
CGTATGCTCATGTGCCCTACTTCGTCGCCCGT
>95-1-41.94
CCCTCAATCCTCTCCTACTCTTTCGCCTGCA
>95-1-41.94
GTCCCAGTCTGTCCCCTTTCCTCCAGATGT
>95-1-41.94
CGGACAATCTCCCAAGTCGCTGTGCACCTAC
>95-1-41.94
ACCTTGTTCTTAGCCAGCCAACCGCCACAA
>95-1-41.94
CCCCACACCTCTTCCCAGAACGCCTATGTCA
>95-1-41.94
CACAATCTCTCTGCCAAGACTATGCACCG
>95-1-41.94
CAATTTGTCTCTCTCCGTCCCACATCAACCT
>95-1-41.94
TTATTTCGCCACGCCTACCCCGGAT
>95-1-41.94
ATCTATTCCTCCTCTGCGCACCCTGTATTCC
>95-1-41.94
TCCTATTTCTCTGCCCCAAAACGCCCGACAGT
>95-1-41.94
ACCATGTTCTCCTCCCTCTCAATACCTCTT
>95-1-41.94
CTCCCTTTATTTCTCGTTGTCACCCATCCTT
>95-1-41.94
ACCGTTTCTCGTTCCCGATCACCGAGGATTG
>95-1-41.94
CACCCAGTATCTCCCTTTGGTCTTGCGCAC
>95-1-41.94
CACCCCTAGAAGACTCCTCCCACAGCGACG
>95-1-41.94
CTTATAGCCCGTTCCCTTATCGTCCTATAAC
>95-1-41.94
AACATGCTGCCCGTTATGGCCCTGACGGAGC
>95-1-41.94
GGCGACATCTCCTCCCACAACGCTGAGCTTA
>95-1-41.94
CACCCGACAGAACATTTCCTCCCCAACATGA
>95-1-41.94
AGACTGTTGGACTGGGTCGATTGTGCCCCA
>95-1-41.94
GGTGACACTTTTAGCCGTTTGGGACCGGGTG
>95-1-41.94
TGAAGAATTTGTAGTGTTACCCGCGCCGTGG
>95-1-41.94
ACCCTTTAGCCCGACCTAGCACAGCCCATTA
>95-1-41.94
TCGGATGTCTCGTCTCCCTGGGTCGCCCTT
>95-1-41.94
GCCCGGCATCTCATACTCGAATCTGCATTCG
>95-1-41.94
CCCTCAATCACTTTATCAATATCTTTCGCAC
>95-1-41.94
CCCCGATCCCCCATACAGAGCGTGTACCTAC
>95-1-41.94
CCCCGGACCTCTTTCCACAACGCGCACGATC
>95-1-41.94
AATTACTCAACCTTATTCTGGTCTCCACGTG
>95-1-41.94
CCCAGCTCTCCCCAACAAGCAACTGACAACT
>95-1-41.94
CGCTATATCTCTGACTCCCCACTGCCATTTG
>95-1-41.94
TTAGCCCTTCCCTTCAATCACGCCCCTGTTG
>95-1-41.94
CGCGAATTTGGTCTGGTCTCGAAAATATTTAC
>95-1-41.94
CCTCTTTCCCGAATCGGTAACGCTTAT
>95-1-41.94
CCCAACTTATCTCCCGGATGTAATACGATGA
>95-1-41.94
TGGCAATTCTCTCTCTCTATCACACCACAAC
>95-1-41.94
TCCCCTAGTAAAGTCCCCGCCGCGATCGATG
>95-1-41.94
CTAGAGCGCGATCCCCTCCCTGGTTGTTC
>95-1-41.94
AGAGTTTATGCGCCCGGGCCGAGTTGCTTGT
>95-1-41.94
ACGGTCAGTTATCCAGGGGACAGGTAGACAA
>95-1-41.94
AGAGATGTCTTGGGCCTTTATGCACCGTGA
>95-1-41.94
AACCCGCTCTTCCGACCTCCCCTCCATAACGG
>95-1-41.94
CCGACCATATCTCGACTCCCCATCGATCGCA
>95-1-41.94
CCCCTTACATCATTTCTCCTCTACGCCATTGC
>95-1-41.94
CCACCAATATCTAGTCTCCCTGTTCGCCTTT
>95-1-41.94
ACCCCTTTATCGCACTAGTACGCCTTGCTCCC
>95-1-41.94
TCCGCTCCATCTCTCTCCTGCCGTCTAATTCTCTA
>95-1-41.94
AACCCATCTTCTCTCCTCATCACTAACTGAG
>95-1-41.94
GGAGACATTACGGCCAGCTTCCATTCCACTG
>95-1-41.94
TCCAGTTCTCGTTCCCGTGATTCCCGCATTG
>95-1-41.94
CCCTTACCAATATCGCTCGATGACCCCT
>95-1-41.94
GTTGTACTTTGGCCCTGGCAACCTCATTGCG
>95-1-41.94
CCCTATTCTTTTCTCCTCCTCTACGCCGCAG
>95-1-41.94
CATTCTCTCTTCCTTAATGGTACGTCGGT
>95-1-41.94
AGAACTCCTTGGTGCTGCGCGACTCTGCTGA
>95-1-41.94
CGAGTTCGTTGGTATGCGGCACGGCGTTTA
>95-1-41.94
TCCTCTGCCTCTCCCTAAGCGCGTCAACCAT
>95-1-41.94
CCGACTATTTCTCTCCCGCTTCCTTTTCCTTCC
>95-1-41.94
TCCCCGTTAAATTTCCCTCCCTAGCGTCGTT
>95-1-41.94
TCATTCTCATCTCTCCCTATCAGCGAACC
>95-1-41.94
ACCCATCGTAATGCCTCTGACTTAGTGCTGA
>95-1-41.94
CCACTATCACTCTCCTCATTGCACACAGATT
>95-1-41.94
CCCTTTCTCCTCCGCATACCTTGTTGACGAC
>95-1-41.94
CCCTTTTTATCTCTTCTTCCCACAGTGATAC
>95-1-41.94
AAATCTCCTACTGACCTCCACTATAGTGCCGC
>95-1-41.94
TCTGAGCCCTCTCGCCTCCCCACACTCGATGC
>95-1-41.94
ACCGAATTTGTTTTGTGGGCCTCAATGTTTA
>95-1-41.94
AGAACTTAATCATGGTTTGAGCCTGCCG
>95-1-41.94
TACTGCAATATGTACTGACGGCCCGACACAT
>95-1-41.94
GCCCTAACTCTCTGTCCTCGACCACAGCAACC
>95-1-41.94
CCCACTTATTTCCTTCACTCCCTCCACGTA
>95-1-41.94
CTCAAACTCTTTCCCACGAATTACACTTTCC
>95-1-41.94
GAGAGCCTTGGAGTGGTCCCTACCCTCGTGGA
>95-1-41.94
ACCCCTCTCTCCTTCATCGCCGAAACCGA
>95-1-41.94
GATGTATCCCTCTTCCCAAACTGTCCGCGTA
>95-1-41.94
CCCGCCGCTAAGGGACCAGTTGAGTG
>95-1-41.94
CAACATCATCTCTCCGTGGCCGTGACTCT
>95-1-41.94
CCTCGCATGTCAGCACCCACCATGTTACATA
>95-1-41.94
GGGACTATCTCTTTCCTCTTTGCCCGACGCG
>95-1-41.94
ACCCTTTGTTAGTTTCTCTCCTCTTTAAC
>95-1-41.94
TCCGTCATCTCTCCTCCCTCCAGCAAACTCT
>95-1-41.94
CCCTCTCTTTCCCGTACACCAGCCCACGGAT
>95-1-41.94
CTACTCTTCTCTCTCCACATCTATCTTTATT
>95-1-41.94
AGCTTTCTCTCTCTCAACCTAAGTCCTTATC
>95-1-41.94
CACCCAAAAGCTATCTCCTCCTACATGCTACC
>95-1-41.94
ACCACGACCTCTCCGCATCCTATGCCCTTGCG
>95-1-41.94
CGCCCCTGTTATGAAAGACACCATCAACA
>95-1-41.94
CCGGCTAGCCATCCGATCGATCTTAACCTACCCTCTACCCATTC
>95-1-41.94
ACCTATCTTTCTCCGCCTTACCTGTGACTCTA
>95-1-41.94
ACCGAATTTGTGTTATGTGTGATGAACTTC
>95-1-41.94
ATCCCTCTCCTTCGTTAACGTGTTGAACGCC
>95-1-41.94
TTGAGAATTTGTTACTGCCTCCGGCTAAGGT
>95-1-41.94
AACACTATCTCCTCCTAGTCTACTCGTATTG
>95-1-41.94
CCCAATCTATTCTCCCGTTGTCGAGTACATC
>95-1-41.94
GTGGCGAGCGGCAGCTCCCCTCAGACGCA
>95-1-41.94
GCCGCTAGCTCTCCCATCATATACGTTTCGT
>95-1-41.94
CATCATCTCTCCCCGCGTACAATCATACA
>95-1-41.94
ATGCCTCCGTCCTTGCGTCGATATTTTCACC
>95-1-41.94
ACCCTATCTTTTATCCCAATCAAACGCGACG
>95-1-41.94
AGGATTGGAGTAATTGCGTTGGCCGGCG
>95-1-41.94
CCACATTTCTCTTTCCATTACCGACCTACATA
>95-1-41.94
CCGTGTCTCTTTCTCCCGATCTATCCACTTA
>95-1-41.94
GCCTCATCTCCTCTCGACGTCGACAACCGTA
>95-1-41.94
TCTCTTGCTCTCTCCTCACCACGCTCCTAT
>95-1-41.94
CCCCTCGTATCTCGTCTCCAGAATAACTTCT
>95-1-41.94
ACGACACTTTCTTGACGCGGCCACCAATCCC
>95-1-41.94
CACCCTACCATCTCCCCTGCATCTTTCGA
>95-1-41.94
GCGTGGAATAAGGTATTGTCGCCCGGTGTGG
>95-1-41.94
CCCATCTCTCTTACTCCGGTTCAACGCCTCT
>95-1-41.94
CCTTTTATCTCTCTATCCACCATTCGCATCT
>95-1-41.94
CGGCTTATGGTTTACTCCCCGGACGTGTAAC
>95-1-41.94
TAGAGAGAATGTTGTGATGTGGTCCCTTAT
>95-1-41.94
CCAGCTCTCACTCCCCAACATTTTCCGTCGT
>95-1-41.94
CTCCTTATCTCTGTTCCCGAAACTGCATGGT
>95-1-41.94
AGAAACTTGGAACCTGGTCTCCGCCCCCGTG
>95-1-41.94
CTCCCTACTCCTGCCCCTTCACTCTGCGCA
>95-1-41.94
CTGGTTTTCTCTCTCCACCACGATCGTCTAT
>95-1-41.94
GACTATTCGGTACTCGCCCCGTCAAGCG
>95-1-41.94
AAACCAACGCTGTAGCCCGACCCGTCGACTG
>95-1-41.94
CCCCCGCTCTTCTCCCCGCTCACCAGTGCAT
>95-1-41.94
CCCTTATCTCTTTTTCCCATTGTTCGATA
>95-1-41.94
AGCCCTTACCCACGAAGTAATGGTTGGCCCG
>95-1-41.94
GCTCCTTCCTCTTTACAGTACGACTCACTCT
>95-1-41.94
CGCTCACACTCAGGCCCTTGCGCGAGCCATC
>95-1-41.94
GACTCCTCCATGTTCGGCCCGCACTACCCA
>95-1-41.94
CCGGCTATTTCCTTACCTCTCCTCAACTTTC
>95-1-41.94
CCCCTTACATTACTCCTGCTAGAAACATCCT
>95-1-41.94
TTCCCTCTCTTTCCTCTTATCATCGCACTCCG
>95-1-41.94
CCACTATTACCCTCTCCCTGGCGCGACAAA
>95-1-41.94
GGCAATTTGGTTCATGTAATCCCTTCCTGGG
>95-1-41.94
TCGCCTCTCTCCTGTCCGCTTTTACCATTTTC
>95-1-41.94
CGCGATCCCTTCTCCTCCCATGTGTTGCGA
>95-1-41.94
ACCCTATCCTCTTTCTCAACAATCGTAACTCG
>95-1-41.94
TCATGCGACGCAGTTTTGGGCTGACTGCCGC
>95-1-41.94
CTACTCCTCTCCCACTATGCACAAGTCT
>95-1-41.94
CCTCATCATCTATCTCTCCGTTCGTGTAT
>95-1-41.94
TCCCTTGCGCCTCGTTTACCCTTTCGACATA
>95-1-41.94
TCGAATCTCTAAGTTGCCGGCAAGCCCTACG
>95-1-41.94
CCCTCACTCTCCTCGATGCAAACGACCGTAC
>95-1-41.94
ATCAGCGAAAGTGGGGATACGAGTCGCG
>95-1-41.94
CCTCATATCTCTTTCGCACCCATCCTGATT
>95-1-41.94
CTGGAATTTGGTCTGTGGCTAACCGCGTCTC
>95-1-41.94
TTCTCCTTCTTACCCGCCTCTCACCGCCCTCG
>95-1-41.94
TCACCTACATCCCTCTTCCCTACACTGCGCA
>95-1-41.94
TCTCAGCTCTCTCCTAATCACGGTCGCCCAT
>95-1-41.94
TACTCCTCTCTCACATCTCTCCTATTC
>95-1-41.94
CGCTGTACGTCCATTGCCAACGGCCTTGACC
>95-1-41.94
ACCAATATCTCCACTCTCCCGCAGTCGCATA
>95-1-41.94
TCAGTCTCTCCCGCCATGTACGCGTCCGTGGT
>95-1-41.94
TCCCTCAGAACTTGCCGTAATGTAACACTTCC
>95-1-41.94
TCTCTCTTTTCCCGTCCGTTGAGGCAT
>95-1-41.94
TTGCAGAGCCCCAACCTTGGTAGTTCGCGT
>95-1-41.94
CATCCTCTCACCACACCGATCTCATCCA
>95-1-41.94
CCCTCTTTCCTTCTCCCGAACTGTTAAATTC
>95-1-41.94
CACATATAACCCTCGCTCCCGACCGTCGACCC
>95-1-41.94
ACTCGTTATATCCAACTCCTCGGCACTCCTA
>95-1-41.94
TACCCCACTCACTCTTCAGAACCCAGCGTCG
>95-1-41.94
ATCTCACCCCTATACGCTTGCCCAACGTTCGC
>95-1-41.94
TCTTCCCTTAGGACTGCGACGGAGTGGC
>95-1-41.94
CCCTTCATCTAGTACGATCTCACGCAGAGTT
>95-1-41.94
ACACGTATCTCCTCCCCTATCCCCGGCATTG
>95-1-41.94
CGGTATTCTCTCATCCCGAATCGCGTGTTTC
>95-1-41.94
ACAGGTCTCCCAAATTTACCCACAGCTCGTGCC
>95-1-41.94
TACCCCTCTGTGACGGGGAGAGATCCTGAGG
>95-1-41.94
TCCCAGCTCTCCTCTGTACAATCGTATTG
>95-1-41.94
TGAACTCTCTCTCCTAGGTCAATTGCCGAGT
>95-1-41.94
CCTTCTCTCTCTTCCCGCAACCGTCGACGTC
>95-1-41.94
TGACGAGACTTTGGTTTATGGACTGGCCCCG
>95-1-41.94
CGTTATCTCTTTCCTCGTCATAGCCGCAATC
>95-1-41.94
CCTGAGTCCTCCTCCCATCCAGTGTGCACCATT
>95-1-41.94
ACCCACATCTCTTCCCCGGCCGACTTCACAAA
>95-1-41.94
ACCCGTCTCTTTCCTTCAAACCCGAACCTCG
>95-1-41.94
CTCCTCTCCTCTCTGCTACGTCATCACCCTC
>95-1-41.94
TCCAGGATCTCTCCCTCTTCGTTGGTGTCGG
>95-1-41.94
TGCCGTATCTCCCTCCTGCAACCCAGCATGC
>95-1-41.94
AAGAGAATTGCGACGCCGCCCAACTACCCGG
>95-1-41.94
TCTACATCTCTCCTCCCGGACTCGGAGCA
>95-1-41.94
ACCATATCTCATCCTCCACAGTGAGACAC
>95-1-41.94
TGGCCCCCATCCTGAGCGCGTTGGAACTTGA
>95-1-41.94
AGTTTGGAGAGCATTTCGTAATCGGTTCCTA
>95-1-41.94
AGAAGAATTAATGACTGGAACCGCGGCATG
>95-1-41.94
CCATTCTCTCTTTCCCACAGCAAACGCGTAC
>95-1-41.94
CAGTATACCTCTCTCAACCATCACGCTCCAT
>95-1-41.94
CCCACTGTCTTTCTCCCCTGCGCATACGGCA
>95-1-41.94
ACCAACAGTGTCTGTGCTGCCCACACCCAGC
>95-1-41.94
ACCCTCCATGACCCCCGAGAAGCACTTACCGA
>95-1-41.94
CGCCAGAGAATGTTTGGCCCTGGACTCTCGG
>95-1-41.94
CCCCATTCCTCTCTCCTGCTAATCCTCAT
>95-1-41.94
ACCCTTTCCTTCACTCTAACCGACCATTGCC
>95-1-41.94
CCCTCTTCTCCTCTCCACCACGATTGCTTTC
>95-1-41.94
CCGGCAAAATCTCTCCTCCAACGTGTTAATC
>95-1-41.94
TATCTCTTCTCCGTGGGTCACGATTCTA
>95-1-41.94
GTACGCTCTTCCCTCTTTGTCTCCCAGATCG
>95-1-41.94
ACCCACGCACGGAATGGGAGCCTCGCCCTAC
>95-1-41.94
CGGAGACTAGGTCGATGGGTAGCGGCCCTTG
>95-1-41.94
CCCGTTGTCTCTCCCCACTTGTGCATGCCGC
>95-1-41.94
ACCCCAGCATTCAGAGAGCACTCCCCATTCG
>95-1-41.94
GTACCACATTATTGTCCCCCCTCTCGCGCG
>95-1-41.94
CCCTCTCTCAGCCTACTTACCTCCCATGTTA
>95-1-41.94
GAACCGGTGTCCCTTCAATCAATTGAGTCGT
>95-1-41.94
GCTTCTTCTCGCTCTCCTGCTATCCTCCT
>95-1-41.94
CTCACTATAACTTTCCTGTCTCCTCCACCTC
>95-1-41.94
AGAGAATGACATATTGAATCCTGCGACCTAG
>95-1-41.94
TGCCCTCTCAATTTCTTCTCCCGTCACTACG
>95-1-41.94
CCTTAGTCTTGCCTCCCTCATATTGACCTG
>95-1-41.94
TTGCCTGCCCTTGAACCCTCGGTAAGCTCGT
>95-1-41.94
GGGACGCCAGATTGGTCCCTTACTGCCTTCG
>95-1-41.94
CATCGATCTCTCTTCCCCCGCAGTCACGTTT
>95-1-41.94
TGAAGTCTCTCCTCCTCTCTGCCTACCGTG
>95-1-41.94
TCCCTTCCTTCTCGCCAATGATATGTAGCTC
>95-1-41.94
ACTCCTATCTTCTCTCCGCATGCCAGACATC
>95-1-41.94
CGGCCTCTTCACATCTCCTCCCACGTATTGT
>95-1-41.94
GCGCACTGTCTCTTCTCCCAACCGAGGCCGGA
>95-1-41.94
CATGATGGCGGTTTTCCCTTGACGCACTCCT
>95-1-41.94
CCCTCCATCTCCTCCACACGTCATGTACTTC
>95-1-41.94
TCCCCTCACTCGCCGCCACTACTCCCTGAG
>95-1-41.94
CAGCCCCATATCGTTGATGTTCGCAGTATCC
>95-1-41.94
CATCCGATCGATGTACAGCCTACGTACGTCTGAGCATCACGA
>95-1-41.94
ACCCATCTCTCTTCCCTGTATGCACATGTTTC
>95-1-41.94
ATTGAATTTGGTTTCCACTTAGTCCCGGTGG
>95-1-41.94
CAGACACTCTCCCGCCAATGACAGTCCGGTT
>95-1-41.94
GCCCAATCACTTATCCTCTCACATCGTACCT
>95-1-41.94
TGGATTCTCTCTTCCAACGCTCTATTATGGA
>95-1-41.94
CCCCCTATCCTCTCTATCCAGCGCGTGCATT
>95-1-41.94
CGGGCCGGTTCTAAATCTCTCTCAAGCTTTTC
>95-1-41.94
CTGTCTCTCTTCCTGACCTGCGTGACGTGA
>95-1-41.94
TACACTCCCTAATACTCCCCCTGGACACTTC
>95-1-41.94
TCCTCATATCCTCTCCATCGCGTGCGACTTAC
>95-1-41.94
CCCGCAATTCACTCTCTCTTCCTACATCGT
>95-1-41.94
CCCCTTTTCTCTTTTCCCCATTTGCAGCGT
>95-1-41.94
CACCCCTCTTCTCCCACACGCGATCACTATT
>95-1-41.94
ATATCTCGCGGCTGTGTTGCCCTTCCCCGCG
>95-1-41.94
CCCTCATCACTGTTCCAATCAAACCACCCGT
>95-1-41.94
TTCCGTGTCTCTCTCAGCCTCGATCGTTCGT
>95-1-41.94
CTCAATACCTCTTTCCCGTTCTTCTCCATCAC
>95-1-41.94
CACTCCCCCAACATTGCAGCAATCACCTCGA
>95-1-41.94
AGAGAAGTCAAACCCAAAAGCCATGTCGCTG
>95-1-41.94
CATCCCTTTCCATTCCGACACTCCACGCATT
>95-1-41.94
CACTAACTCTCTCCACGTACTACTTGGGCGT
>95-1-41.94
CGTTAATTGGGAGCCCGATACGTGGA
>95-1-41.94
TCAGTCTCTTCTCCCCCGTACTTGCTAGCGT
>95-1-41.94
ACCTCTATCCTCTCTTAGCCACTAACGTTCGA
>95-1-41.94
TCGTTTTCCATCGCATACCGGGTGTCCGCCT
>95-1-41.94
TCCCTGGTCCTTCTCCGCGCGTCATTC
>95-1-41.94
ATCCTACCCACCGCGCGCTGCCAGCCTATC
>95-1-41.94
CTCTCATCTCCCACGTTCGCTCCACCAA
>95-1-41.94
CACCACTATCTTTCCCCCTCACTGTTCCT
>95-1-41.94
GGAGTTATGGTTTTTGGTTTCCCGCTGCAGT
>95-1-41.94
ACCAATATCTACTCCCAATCCTGCTCGTTCG
>95-1-41.94
CACAACACTGGACGGCGGCTACACACATGTC
>95-1-41.94
CCGCTCCTACCTCGCCTCCGTTCCCAACCTC
>95-1-41.94
CCCCGCTGAGTAAACGTAGTCGCACCCGCTA
>95-1-41.94
CCCTTGACCAACTCCCCAACGTACGACTCCG
>95-1-41.94
GCAACCCTCTCCTCCAACAGCGTCCGTCGTG
>95-1-41.94
CGATCCCTGAGGACCCCACGCTGCGTGCATA
>95-1-41.94
ACAATTTCCTCTCTCCTCGCCGCTATGCCAC
>95-1-41.94
CCCTTCTTCTTTTCTCTGCCCCGTGCTGTGT
>95-1-41.94
CCCCCTTCTCCTTCCAGTCCGCACGTTGATA
>95-1-41.94
TCCCTTGTTTCTCTCCTGTCTTAGCGTGCTT
>95-1-41.94
TCCCTTACTTCATTCCATGGTTTTTTCCGGTCT
>95-1-41.94
TGAGAGCTAGTTGGTTGGGGTCAGGCCCTGT
>95-1-41.94
ACAGAATTGGTTTTTATTGCACGCGACGTCA
>95-1-41.94
CCCCTTATCTTCCTCCCACCATAGTTCGTAT
>95-1-41.94
CCCAATTCTCTTTCCATCGCGGCTTGCCATC
>95-1-41.94
AGACTCTTTGCTTAATTGGACGACGCACGTA
>95-1-41.94
CCTCCTCATTCCTCCTGCAGCATCGTACCA
>95-1-41.94
AGAGCCATTCGTAATTCGCGGGCATTCACCG
>95-1-41.94
CCCTCTCTAACCCGAACTATCCCTGCTGTC
>95-1-41.94
AGCTCTCTCGATGAACACTGCGTACTGCGGG
>95-1-41.94
CGCAGTAGAAGAGTTCGGGCGTAATGACGTT
>95-1-41.94
CTGTTTGGTCCCCTTATATCTCTCTCCCTATAGTGAGT
>95-1-41.94
ACATCTCCTCTTTCCCTTCTCTACACCGCTG
>95-1-41.94
CGGCATTTCTCTCTCCTCACCTGCTCGACGA
>95-1-41.94
CTTGGTGGACACCTCTGGGCGCGGCATTACA
>95-1-41.94
ATCTCTCCGCCGCTCCTCCAAAACACCCTAA
>95-1-41.94
CCCGCTTTTCCTCTTCCGCTGATGGTACGTT
>95-1-41.94
TCCCTGTTGTGATGCGCGTATGCTGCCCGCG
>95-1-41.94
TTCTTTCTCCCGAGCCATTGATCATAT
>95-1-41.94
TCCCATCTTTCTCCCAGGCGCCGACAACATC
>95-1-41.94
TACCCAAGATCGCAGCGCCGCCCATCCATCT
>95-1-41.94
TGCTTTCTCTCCACCCAATACCGATTCGCGG
>95-1-41.94
CCCTCTCTTTCCTACAATTCACACGCTTGTC
>95-1-41.94
TCTCTGGTCTTCCGCAGTCTCAATCCCCCT
>95-1-41.94
AGACTTTTGGTACTCAGCTGGTAACGCCGCG
>95-1-41.94
CCCCTATCTCTTTTCCCAACACTCGCGGACTC
>95-1-41.94
TCGCCGAGCCCCGGGATGAAATTAGCGCATCGC
>95-1-41.94
CACATTTCCTCTGATCGACTCACTATCCGTC
>95-1-41.94
GTTATCGCATCTATCCCCCTCAGTCCGGCCT
>95-1-41.94
CCACTTCAGACTTCCCAACGCTACGAA
>95-1-41.94
AGAGCTATTTGAGAAGGCGCGCGACTTAAA
>95-1-41.94
CCTTTACCTCTTTCCTCATCCAACGAACCCCATACCA
>95-1-41.94
CCCAATATCTCTTCTTGACGACGCTGCCAC
>95-1-41.94
CCCACAATTTCCTCTCTAATTTATTCCCCTA
>95-1-41.94
AGACCCACCACTCTCAAACACCGCTCGAAGG
>95-1-41.94
CCCTGCATCCTTCTCCTGTACATGTCGCTCA
>95-1-41.94
CCATACGAACTTTGCGGCGGAGGTCGTCTTC
>95-1-41.94
ACTCCTTCTGTTTTATCTTCCCTCCCCGTG
>95-1-41.94
CACGTTTTCTCTCTCCTTGTCTCCAAGCCAT
>95-1-41.94
CACCATTTCTCTTTCCCTACCGCGTTGTTTT
>95-1-41.94
AGACAATTGGTTTACAACGTGCTGCCGGCGC
>95-1-41.94
AATCAAAGAGCTTTCTGCGGCCCGAACCTCA
>95-1-41.94
TTTGTGCTAAAGTCCTGCCCCTGGTTGCTGC
>95-1-41.94
CGTGTCTTATCTCTCTACTCCATCGCGTGTG
>95-1-41.94
GACCCTACTCATTTCCCGTACTCAGCACGCA
>95-1-41.94
TGTGCGCACAACGAACTCTCCCGCCGCTGGT
>95-1-41.94
AGACTTTTTGGTGACGAGTGATGTTCCCTAG
>95-1-41.94
CCTCCCCGTCATCAGAGCACCCACGAACGGA
>95-1-41.94
CGTTCTGTCTTTCTCCCCAGTTCCCCTTGTG
>95-1-41.94
CCCACAACAACTCTCCAGCGATAGCACATCC
>95-1-41.94
TCCCTCTTTATCTCTTCAATCGTTCGGCCGTT
>95-1-41.94
CCCTACTAACTGACTCCTACCCAAAAAGCTCA
>95-1-41.94
TCTACTACCTCTTCCCCAAACGCGTTCCTGT
>95-1-41.94
CCCGCAATATCGTTTCCCCCTAACAGTGACA
>95-1-41.94
TACGTCCCTTATATCTCTCTCCCTATAGTGAGT
>95-1-41.94
GGAACACCGGTAATGGTCCAATGGTGCCCGA
>95-1-41.94
AGAGAATTCGGCATCCTTATTCAGTGGCATA
>95-1-41.94
ACCCCTGCCTAGTTGTCCTAAACGTGCCCTA
>95-1-41.94
TCCCTCTTTCTCCTCTTAACCGACGTACACT
>95-1-41.94
TACTCTCGTCCGTAATACATCGAACCTGCCGT
>95-1-41.94
CGTTATCTATCTCTCTCTCTACGCCGACCTAC
>95-1-41.94
AGAGAGACATTCTGCCTGGCTGACCGCCATTC
>95-1-41.94
TGGTAAAAATCTCTCCCCTTAACGCTAATTC
>95-1-41.94
GGGACTTTGGTTTAACAGCGTCAAATACGGA
>95-1-41.94
GGATTACTGCGTTTGTGACAGCCGAGCATG
>95-1-41.94
TCCCTGCATCCCCCAACGCCAACACACACT
>95-1-41.94
GAGAGAATTTCGTACTGCTCTACCGGTTGTA
>95-1-41.94
AATACAGCCTCAATCGTCGCCCTGTCGCATTG
>95-1-41.94
CTCATCTCTTCCCTCATGAAACGACTCACTAC
>95-1-41.94
AGAGAGAAGGTACATCGGTTGTCCGCCCA
>95-1-41.94
CCCTAGCTTTCTCTCCACCTCCCACGACTTA
>95-1-41.94
CCCGTTCTTTCTCCCCACGCGGCGTTCGTTA
>95-1-41.94
TCCCCTTCCTTCTTCTTTCTCCTTCGTGTGC
>95-1-41.94
GTCTTCTCTTTCCCAGTAACATACATTA
>95-1-41.94
TCTGTTGTCTCTCGCCCATTGCTTGCTAAAC
>95-1-41.94
TTTCCTTCTTCTCTAACTCCTCATACGCCGT
>95-1-41.94
TCTGTTCTCCCTTTCCTGCCCGCTCATATTC
>95-1-41.94
AGATGTCTTTTCGCTGCCCAGTTGTCCCGT
>95-1-41.94
AATGACCTGCAGAACTCACGACGCCCAACGC
>95-1-41.94
TTCCCTAGCCTTGTATTGATCCCCCGCGGTA
>95-1-41.94
ACATCCCATCCTTGCAATCAACATTCGCCTG
>95-1-41.94
CACTTAATCTCTTTCTCCTACCTTAGCCGGG
>95-1-41.94
CCCCGTTACTTTCTCCCGAGCTATTAGCC
>95-1-41.94
CGGCGGGTTGGACGTACAACGGGTTTTCA
>95-1-41.94
CCCTATCCGTACCAGTTAATGCGCGCTTGAA
>95-1-41.94
CCCCCTTTACTACTCTCTGCCTATCCACTC
>95-1-41.94
TGAACCCATCGCGCCGCGCCCACGTCTGGAG
>95-1-41.94
GGGAGAATAAGGTAGCTCTATCACCCATGTG
>95-1-41.94
CACCCCATCAGGTTTCGTTGCGTTAAATCTA
>95-1-41.94
CGGAATTTGGTCCCCCAGTCATGTTGGCTGA
>95-1-41.94
TGGATACCTTAGCCTCTTCTCCTCGACGTTG
>95-1-41.94
GAGAATTTGCGAAGATAGAAGAAGCCCGAG
>95-1-41.94
GCTTTCTCTCTCCTAACGTTAGCTGTCATCT
>95-1-41.94
TCCCTACTCTCTTCCTAAACAACCTAGTTCC
>95-1-41.94
ACCCCTTCTTTCCTCTCGTACCGTGTCATCG
>95-1-41.94
CCCTACTCTTCCATCCCCATGACGTCACTGATC
>95-1-41.94
TCCTGTGTTTATGTTCTCACTCCCCGAAAGT
>95-1-41.94
TAAGTCCTCCCTCATGTCCGCTGTCACCGCC
>95-1-41.94
GCCTCTTTCCTCGCATGTTTCGATC
>95-1-41.94
CTCCCTCTCTCTTCCCACCTTTGCCCATT
>95-1-41.94
TGCTCTACCCCTCTCCTGCATCAACCGTGT
>95-1-41.94
TCCGAGTCATCTCTCCCAGCATCACGTTCCTA
>95-1-41.94
TCGCCACAACAGCAATCCACACCTGTCTCCC
>95-1-41.94
CCATTGGACTCTCCCTGCCTGCGCGCGTGC
>95-1-41.94
ACAAATATCTCTTTCCTTTCTAATACTAATAG
>95-1-41.94
CAGTATATCTTTCTCCAGTGATGCCGTGATT
>95-1-41.94
TGCCCCTTTCCCATCATGTTTCATGCTGACC
>95-1-41.94
GACGCTATTTCTCCTCCCAAGTCACTGACAG
>95-1-41.94
CACCCACTTCTCTCTACAGCGCGCACATTC
>95-1-41.94
CCCAATATCCTCTTCTGACGCACGGTACCAT
>95-1-41.94
ATTGACTCTAACGCCCTACGACTCACATCG
>95-1-41.94
ACCCTATATTCTTCATGCCTAACTCCGTCG
>95-1-41.94
CACAACTCACTCCCGCACCTATCCGTCATAC
>95-1-41.94
CCTCCACCTTATCTTACTCGCTATCACGTAT
>95-1-41.94
TCCCCTCTCTCCATAGTGCATTATTTTCGTC
>95-1-41.94
CAGTGTGCGTGCGGTCTGGGCGTGGATGTCA
>95-1-41.94
GCCCGTTTCTTCCTCCTCCATGCGCTTGTTA
>95-1-41.94
ACGACACTCTGCTCTCCTACTCCCACTGTG
>95-1-41.94
CCTAACCCCTCTCTCCTGACCGGATACCTTC
>95-1-41.94
CGAGAAATCCGGGCCAGCTGGCAACCCATAC
>95-1-41.94
TCCCCTACTCTCGTCCCAATAGCCACTTAT
>95-1-41.94
CCACCACCTTCTGTCGATTTCTCACCAACTC
>95-1-41.94
GGATGAATTGGCAAATGGATCACGGGCCCTA
>95-1-41.94
TCCGCAATCTCGCTCCATTTCCACCAACTCGC
>95-1-41.94
GTCCATCTCTCTTTCCTTAACACGGCAGCTT
>95-1-41.94
CCCTGGACCTCTCTTTTCCTCACTCCTGCTC
>95-1-41.94
CCCGTTACCACTCTCCACCACGATCGATTAC
>95-1-41.94
AAATCTCCCCAACCTGCCCTATGAAGAGTC
>95-1-41.94
CCCGATACTGACTCGTCCCCAGCCTGTTG
>95-1-41.94
CCCGCCATGTCTTTCTCCTGCGTACCATTGA
>95-1-41.94
CTTCCAACCGGACGTGCCCTCGCTTGCGTG
>95-1-41.94
GCACCTCTCTTCCTACGTACACATCGCAGA
>95-1-41.94
ACCCTGGTCTCCTCCCATGTTGAACGCGACA
>95-1-41.94
CCCTCTATCTCTCACCCCCAGATGGAGCACAC
>95-1-41.94
TCCCTCTTTCTCCTCCCTATCGTAACGTCCG
>95-1-41.94
AGACTTTTGGCTATCGTGCGCTTTGGCCCCG
>95-1-41.94
TCCTTGCGTAAGCCATTTCGCCCTTGCCTTA
>95-1-41.94
CCTTATCCCTCTTCCCATCCCCCTTCTACT
>95-1-41.94
CCCTTGCTTCTCCTCACCGTGCGTATTC
>95-1-41.94
CCCCTTCCACTACTAGCGAGCGCAGATTGTA
>95-1-41.94
TGCCTTCTCTCTTCCCATGTTACACCTGACG
>95-1-41.94
GGCGCATGTCTCTACTCCCAGCTGTTGGATA
>95-1-41.94
CCCATTTATTTCTCCCCCACGTATAGCTTTT
>95-1-41.94
CTCCCCTTATCCTTATACACCCGTCTCGACT
>95-1-41.94
GGCCTTGAGTAATGCTCGTGCGCCTAGCATG
>95-1-41.94
ATCCCCTGATCTTTTGGCCCATCACCGCAT
>95-1-41.94
CAACCGTGAACAAATGAGCCCGCGCTTGCA
>95-1-41.94
TCCTTTTCACAGTCTCTATCCCCTCCATTCGT
>95-1-41.94
ATCCTGACCTCTCCCCAGTACCGTGTTCGAG
>95-1-41.94
CCCCTCTTATCCCGCATGCTCATATCACCGA
>95-1-41.94
ACCCCACGAACTCCCCCGCAAGGACGCTTTG
>95-1-41.94
CCAAATTCACTCTCTCCTAGAGCGCAACCTA
>95-1-41.94
TTAATCGCCTCAACCTACTGCTCTCCTCCAG
>95-1-41.94
AAGGTAGCAGCCCCTATTCCCGTTTCCAGTG
>95-1-41.94
TTAACTCCATCTCTCCTTCCTATTCGCGCGC
>95-1-41.94
TGCCTTTCTCTCGTCCTCCCACCGCCGCTAT
>95-1-41.94
ATCCCTGCTACACATCTTTCCGCGCCTCCTA
>95-1-41.94
TCGGCGCCCAATTCTTCCCTTCCTACATCTC
>95-1-41.94
TGTCTCCCTGTAACAGGATCTGTGTGTGCGT
>95-1-41.94
CCACACATCTTTCTCCTTCTCCCTTTTCGT
>95-1-41.94
ACTCGAATCTGGTAACTGCGTTGCACCCTAA
>95-1-41.94
TTTGTTCGCCCTAGACCGTGTCCCGT
>95-1-41.94
CCCTTTTCCCTACGACTCACCTCATTC
>95-1-41.94
CCTGATTCCTCGTACTTTACCCCCTTGTCCA
>95-1-41.94
CCCACATTTGACTTCCCACCGCTTGATTCG
>95-1-41.94
ATCTCTGTGCCTATCCTCGCCCTCACACCCGAA
>95-1-41.94
CGTCCCTTTCCCTTTTACCTCTCCTCACTTG
>95-1-41.94
ACCCTACTTTTCTCTCCTCTTTACTGACATTG
>95-1-41.94
TTGTGATTCTCTCTTCCAATACTGCGCCGAT
>95-1-41.94
CGGCCTTGTTTCATCTCCCAGTACCACAGCA
>95-1-41.94
GGAGAGATTGGTGTGCCTCCGCGGTTGCTG
>95-1-41.94
TATCCCTTCATGCCCTGTCGCCGCCGCCTG
>95-1-41.94
GCCCTCACATCTTGCCTACCTCCAACGTT
>95-1-41.94
TCCCTCAGTCATTACTAACGTCTCCATCTTCG
>95-1-41.94
CCCATCTCTTTCCACCCTGTCTACTGTGTA
>95-1-41.94
CCCCCGCTCTCCTTCCACCACGCTTACACAC
>95-1-41.94
CCCCTTATCACCGACCTCACCTGCGCCAAAT
>95-1-41.94
CCCGCAATCCTCTCCTTTCAGACCGCCTTAT
[truncated: 45,406 more rows]
