# Supplementary material for: Identification of LAG3 high affinity aptamers by HT-SELEX and Conserved Motif Accumulation (CMA)
Source: PLoS One. 2017 Sep 21;12(9):e0185169. doi: 10.1371/journal.pone.0185169 (PMC5608357; doi:10.1371/journal.pone.0185169)
Supplement: S3 Table — (XLSX) [file pone.0185169.s008.xlsx]

## Sheet: Hoja1
>1-26-1010.57
CCTCCTGATACCCGCTGCTATCTGGACCGAT
>2-16-621.89
TCTTGCCTGATGGAGTTGGAGAGGACCATCA
>3-10-388.68
TAACGCTCATTTGTCCCTTAATGTTCACCTG
>4-9-349.81
ACCGAATCTGGTTAATCTGCCTCACGTTAGG
>5-6-233.21
TCTTGCCCATCGACAATAGAGCCCAGTCGCTG
>5-6-233.21
GAGATTCTTTGGTTTTGCTCACGTCCCTTG
>7-5-194.34
AGATGTTTGGTCAACCAGCCGTGTGGAGCTG
>8-4-155.47
AGACTCTTTGGTGATAGGCCTCTTCCCTTG
>8-4-155.47
GCCTCCCTCGAGCCCTTACGACGGACCGATC
>8-4-155.47
ACCGAATTTGCTAAGTGGGTAATCGCCCTGG
>8-4-155.47
TCTTGCTCTCTGTTGCCCCTTATCAACACTG
>8-4-155.47
TTAGAATTTCGTTTTGTGCCATGTGTTATGC
>8-4-155.47
AGAGCTTGAGTTATCGGCATGTGTCCCGGTG
>8-4-155.47
CGCTGGACATTGGTGATGGCTTTGGACCCTA
>15-3-116.60
TTCCGGTCTTGTGCGCTGTCCCTTATCACCG
>15-3-116.60
CGATATATCTTCAGTGTTTGGTTTGCCGTGC
>15-3-116.60
CACCCGCTGTTTTGGCCCTTGCACGTGCCTG
>15-3-116.60
TAACCTGGACCTGTACTGTGATGAGAATTCA
>15-3-116.60
GGAAAAGAGAATTGTTAGTGCTCGCCATTGCG
>15-3-116.60
AGAATCTCGTATTGGCTGTACTGCACCCACA
>15-3-116.60
ATCCCGGAGATAATTTGCGTAGATGATGTGC
>15-3-116.60
AGGATTTCGTAAACGCATTATTGGCCCAATG
>15-3-116.60
ACTCAGAATTGGTTGTGCGCATTGGCCCTTG
>15-3-116.60
AGGCATTTGGTCAACCGGTGTTTTCGTACCG
>15-3-116.60
TCAGAGTCTGGTCTTGGATGTGCATCCCTTCA
>15-3-116.60
ACAGATTTGCAGATGCGCTCACGTGCCCGAG
>15-3-116.60
AGACTTTCTGGTGACGGCTGCAGTTCGTGCC
>15-3-116.60
CGAATTTGTTGTTTTGAGTACTGCGGCCGTA
>15-3-116.60
CCTCCTGATACCCGCTGCTATCTGGACCGA
>15-3-116.60
GAAGATTTCGGTATTTGTGCGACGTGCCCCG
>15-3-116.60
ACGAGACGTTGCTAGTGGGTGACATGCCCTG
>15-3-116.60
TCTTGCCGTGCGCTTAGGAGAGAAGGCGCCC
>15-3-116.60
AGAAGACCGGTCATGCCCATCGTTGAAGATG
>15-3-116.60
GGAGTACGGTAACTTGTCCAGGCATGACCTG
>15-3-116.60
TCTTGCCGTGCGCTTAGGAGAGAAGGCGCC
>15-3-116.60
TTCTGGTTCCCCTGCCTCCCTTATCAGTGCA
>15-3-116.60
AGAGCTTTCGTCCTGCGCTGCGATTCATCAG
>15-3-116.60
AGCACGATTTTGGCCTAGTGGGATGCCCTTG
>15-3-116.60
CCCATTGTGTAATGCCGACTAGCGCGCCGTC
>15-3-116.60
CGACAGGATTTGGTTTTGCGCGTGGACCCTG
>15-3-116.60
CGCACGTTGGTAACTCGGTGTCTGGCCCTGCA
>42-2-77.74
TCCCTGATCTCCCATCCCCTCCGCGGCACGT
>42-2-77.74
GCACTATATCCGTAATGGCTGATGGCCCGCA
>42-2-77.74
ACCGAATTTGTTTCATGCGCATGTGTACACG
>42-2-77.74
TTGCCCTTCCCTTTATCCTCCTCACGTTGCG
>42-2-77.74
TCTTGTCCTCGAGGTCTGGCGGTGCCTCCTG
>42-2-77.74
CCCTGTCTCCCTCCTTGTACCGATGCCGTTC
>42-2-77.74
ACGAATTTGTTTTTGCGCTAATGCCCTTTTAG
>42-2-77.74
AGTGTTTGAGTTTTGTGCCCACGACGTTGGC
>42-2-77.74
TGCATGTCTCTTTCCCCTATTGACCGACCGT
>42-2-77.74
ACCCTTATCTCATTGCTCCCCATGAAGCGAC
>42-2-77.74
GTACTCTCTCCTGACAGACCTATCGCCTTG
>42-2-77.74
GAGACTACAGAGGTAATGCCCGAACTTATTG
>42-2-77.74
ACCGCCCCCGCTTCCCTTACGGCCGCTGTTT
>42-2-77.74
ACCGAATTTGCTTTTGGCTTCGACAACTGAA
>42-2-77.74
CTTTCTATCCCTAAACTCCTTGTTCGTGCGT
>42-2-77.74
GTGGTTATATCTCTTCTTCCCGCGTCTCGTC
>42-2-77.74
TGTCTTTCCTCTCTCCATACTCCGAGCGAGT
>42-2-77.74
TCCCTGATCTTTCCTCCCCCGTAAGCGTTTG
>42-2-77.74
AGAGTTGCTAATGAGTCTGTACGCCCGCTAA
>42-2-77.74
CCCCATCTCTCCTGCGTAACTGAAAACACAT
>42-2-77.74
ATGCAGAACTTTGGCGCAACGGCACGATAAGC
>42-2-77.74
AGTGATATTGGTACCGCAAACTGCCCCATTG
>42-2-77.74
AGACTTTGCTTTTGGCCGGAATGGCGCACCG
>42-2-77.74
TCCCTTGATTCTAGCCTCTCCCTAACGATC
>42-2-77.74
ACGAACGAGGTAATGCTGCTTTCGCCCGAGC
>42-2-77.74
AATCTCTGTCCTGGGCCCCATTGATTCGTAA
>42-2-77.74
AGATAGTTTGAGTTTTGGTACACTGTGCCCG
>42-2-77.74
ACCCAGATCGGTAATCGTGTAACAGCCCGCA
>42-2-77.74
TCTTACCGCCGACTGGACCCCGCCGCTATTA
>42-2-77.74
AACAGAATTGGTTTTGCCCGCAAAGAGTGCG
>42-2-77.74
GGATTGAATCGTAATGCTCTGCAACCCGCGG
>42-2-77.74
AAACTGGCCCTTCCCGCTACGGTAACCCTGT
>42-2-77.74
GGAGCTTGGTTTGCGCAGCTTTGCCCGACTG
>42-2-77.74
AGTTTGGTATCTTCCTTGGCTGCACTAGTGC
>42-2-77.74
AAAGACTTTGCGTACTGCCCACACATAGGTG
>42-2-77.74
GAGAATCTGATGTCCGCTGCTATGTACGCG
>42-2-77.74
GGACGATTGGTAATCTTCTCGGTGTTCCCAG
>42-2-77.74
CGTAGGATTTGGTCCCCGGTGCATACAGACA
>42-2-77.74
CGCTTTCCCAACTTGGCCCACTGCGCATCCG
>42-2-77.74
TCCCTGGTATTCCGTGCACCTTCGCCCTGTG
>42-2-77.74
AGAACTTTGGTTATCCGCAGCTGGCCCACTG
>42-2-77.74
CGTGATATAAGCGAGTCGGACGGTCCCCTAG
>42-2-77.74
CCAGTATCTCTGTTCTCCCATCACCGTCGCA
>42-2-77.74
GGAGATCTTTCGTCTTGGCCTAATGCTGTAG
>42-2-77.74
AGAGAGGTATTGGCCGCACGTTCGTCGTCCC
>42-2-77.74
GGACAGTCTGGTATTGCGCAAACCCTTAGTG
>42-2-77.74
TCCAGTCTCATCTCCCAATGCATGCGGTCGTG
>42-2-77.74
TTCGCTATCTCTCCTTCCCCTCATGTGTCTG
>42-2-77.74
TACTTGCCCGATTGCGAGGGAGACGCACTCG
>42-2-77.74
GAGCATTTTGGTCTTGATGTGTGGCCCTTCA
>42-2-77.74
AGACGATTGTGTAACGTTGTGTGTGCCCTCA
>42-2-77.74
TCCACCTTCTTTCGCCCTTGAGTCGCTGCTA
>42-2-77.74
GAACTGCCCACTCCCTTGTTCGGTACCTTGG
>42-2-77.74
AGAGAAGAATTGGACTTACAGCGCGACCAGA
>42-2-77.74
CACCCGTTATATGGCTCCGACTTGCACTGA
>42-2-77.74
GATAGGAATTTACGGATGGTTTGCGCGCACA
>42-2-77.74
GGTTGAATCTGGTTTTGGCCACCTAGCCCTG
>42-2-77.74
TCAAGGAGAGAACTCGGTCCCCGGCTAAGTG
>42-2-77.74
TTCTGTGCCTCCTTCCCTCCCTATGTTTGT
>42-2-77.74
AGAGTCCTTGGTCTTCTGTACAGCATCCGTA
>42-2-77.74
CACCGAACAGCAGGAGAGAACGTCACGGCCC
>42-2-77.74
CGTACTATCTTTCTCCTCTATCTCCACGACT
>42-2-77.74
ACTTGAGTTTGCTAGCGGGGCCGGACCCTTC
>42-2-77.74
AGATTACTTGGTAGCTATGATGGATGCGGTC
>42-2-77.74
AGGCATTTGGAGTGGTCGCTCGTGGTCCCCG
>42-2-77.74
TCTCCCTTATATCTCTCTCCCTATAGTGAGT
>42-2-77.74
AGAGAACGCGTAAGGTACAACGGACCCCAGC
>42-2-77.74
GAGAGACCTTGTTACCCGGCATAGACATTTG
>42-2-77.74
GAACGAATTTGTCTTGGGCTCAACGACCCTG
>42-2-77.74
ACTGAATTTGCTCTTTTGGGACTTTGCGCCG
>42-2-77.74
CGAGAGTTGTTATGGTGACTTTGATCCCGGT
>42-2-77.74
CCCTAATCTCTCGCCTAGCCGATCGTGCAT
>42-2-77.74
ACAGAATAAACGTAATTGCGGCCTCCCTTTG
>42-2-77.74
TCCCCGAGAGTTTGCTAGTGTGCCACACATC
>42-2-77.74
AGACAATTGGTTAAAGCCCCAGCGCACATTG
>42-2-77.74
GGAGCGCTGTCTCTCTTCCACCTCTTACGCG
>42-2-77.74
CCTCCTGATACCCGCTGCTATCTCGGACCGAT
>42-2-77.74
GAGACTTTCGGTTATGCCTGGCGTAATACCA
>42-2-77.74
CGAGGACTTGGTTGTGCGTATTCGTGCCGTA
>42-2-77.74
AGTGACTGGTACCCGGCGCACAGATTGTGTC
>42-2-77.74
ACGAAATTGGTAACCTGCGCTCACACATGAC
>42-2-77.74
ACAGAATTTGTGTTTTCCGCTGCAGCCCCAG
>42-2-77.74
GAGTTATTACGGTAATTGCTATGTGTCCCAG
>42-2-77.74
AGAGCACGGTATTGCCTCGCTCACGGCCTG
>42-2-77.74
CGAGAATGATGCTGATGGGGCTTCCCCTAA
>42-2-77.74
AGCTCTGTGTAATGCGCCTTTGCCCTTAACG
>42-2-77.74
ACCCTGGTAATCCGCAAACAAGCCCCGACTTG
>42-2-77.74
TGAGACTTTGTGTAATGCCGTATAGCCCTGC
>42-2-77.74
TCTGTATCATCTCCCATCTACAACCGCGCCT
>42-2-77.74
ACCAATCTCTTTCCCCGACTCACGCACCTCG
>42-2-77.74
CGTACAACAAGTTTCGGGCGGGGCAGTCACA
>42-2-77.74
TCTCTCCTTTGTTGTTATTACCGTCGTGCCA
>42-2-77.74
AGGCTTTGGTACTCTGGAAACGCGGCGATTC
>42-2-77.74
ACAGCAATTTGAGTAGTTGGGTCTACGCCCG
>42-2-77.74
TTTATTCTCCTGCTTATCCTCCCATAGTCT
>42-2-77.74
TGGACCCTGAATACTCCGTACGCGCCTATTG
>42-2-77.74
CGAGATTTGAGTACCGTGTCTGGCATGGCCA
>42-2-77.74
ACAGACTTTTGTAATGGTGAATAGTGCCCTG
>42-2-77.74
CTGCTATCTCTCTTCTTCAACACGTGTCGTC
>42-2-77.74
AGACTTTGGTTTTGCGTATGTAGCGTCGACA
>42-2-77.74
TCGGAGAGAGTTGTTACTGGCCAGTACGTTG
>42-2-77.74
AGGAATTTGGAACTCTTGCGCGTTGTGCCCTG
>42-2-77.74
AGACTTTTGATTAGTAACGTATGGCCATAACGC
>42-2-77.74
ATCCCTTATATCTCTCTCCCTATAGTGAGT
>42-2-77.74
AGAGCAACAATAATGGCCGTGTACCCCTTCG
>42-2-77.74
GAGAGATTCTGCTAATGCCCCATCACCTTGG
>42-2-77.74
TCTTCGTCATTTCGTCTGCGCCCACGTCATG
>42-2-77.74
TAAGCTTTCCATCTCTCCCCATCTTCCTGAG
>42-2-77.74
ACCCGAATTCGGTTTTGAGCAGCGGCCCATG
>42-2-77.74
ACGAGAAATTGCTACTGGGAATCTGCCCGCA
>42-2-77.74
ACGAGACGATTTGCTAGTGCGTGCCAGTTTG
>42-2-77.74
AGACATTAGAGTAATGCCCACGGTTTGTGTG
>42-2-77.74
AGGGTACGTGTTGGTAACCTGGGATCCTGGA
>42-2-77.74
AGACTTTGGTATTCAGACATCGATTGACTAG
>42-2-77.74
AGAACGTAACTGCGCACCTGTTGGCCCTGTG
>42-2-77.74
GGATGAGTTTGGTGTGGTCACTGTGCCCCTG
>42-2-77.74
CGAGAGTTTGAAATGCTGCACCGCGTAATGC
>42-2-77.74
TCTTGCTGCTATTGGTTGGCCCTGCATTAGC
>42-2-77.74
AGACTATTTGCTATCGCGGTGTATGTGGCAC
>42-2-77.74
TCTTGCTCAGAGAATAAGGGGGAACACTCTG
>42-2-77.74
ACCCCGGTAATTCGCTGCTTAGGCGGCACAG
>42-2-77.74
CAGCGAATTTGACTCTGGGTTCACAGTCCCA
>42-2-77.74
CACCCTTATATCTCTCTCCCTATAGTGAGT
>42-2-77.74
AGACTCTTTGGTTCACAAAATGCGCTGTTTG
>42-2-77.74
AGACTTTGGATTGGCCGATGCACCCCGGATG
>42-2-77.74
CCCATTCCCTCTCTCCGAACCAACGCAACGT
>42-2-77.74
GACAATTTGTAAATGTGGTCGATGGCCCTG
>42-2-77.74
ACAGACTTTGCTAATTCGCACGCGCTTAGTG
>42-2-77.74
GCCCTCTTACTTGCTCTCCCTATTACTCGTA
>42-2-77.74
CGTAGGACTTGGTATTTGGGCACGACCCTTC
>42-2-77.74
GACAGAATTGTAATCCGCACTCATGACAGTG
>42-2-77.74
TCCCTCAAATCTCGTATACTCCTGTTCTGT
>42-2-77.74
AGACATTCGGTATTGCTGCTTCAAGATAGC
>42-2-77.74
GACGAGAGATTTGCTATTGGGTTGCCCGGTG
>42-2-77.74
ACAGAATTACGTAATCGCCGATGAAGAGTCG
>42-2-77.74
CCCTCAATCCTTCTCCTCACCGTACGTGATT
>42-2-77.74
TCCCGCAACAATCGTGCCCTCTCCCTATGAG
>42-2-77.74
GACCCTTATATCTCTCTCCCTATAGTGAGT
>42-2-77.74
GAGACGAATTTCCGGTCCTGGCCCTGCTGCG
>42-2-77.74
AGACTTTTGGTTTAGTGCTGAGCTGCCCGTG
>42-2-77.74
AGAACTTTGGTTTTGCCACTAGGTCCCTGTG
>42-2-77.74
CTGTAGTCTCTCATCCCATGGACCAGGTGAC
>42-2-77.74
GAGACGTTTTGGTATTGTCTTCGCGTTGTGA
>42-2-77.74
AAGATTTGGTTTTGCTCAATCGTCGTCGATA
>42-2-77.74
GAACGAATTGAAGTAGTGGTCTGTCGCCCTG
>42-2-77.74
GCGATGATTTTGGTAGTTGGTCGTGGCCCTG
>42-2-77.74
TACTCGCCATCTCGCTCGGCCCTACGACATG
>42-2-77.74
GAGTCGATTTGCTAATGCGTTGCCACATTTG
>42-2-77.74
CCATACGAGGAGAGCGCGCGTCCACCATTT
>42-2-77.74
AGTGTATTTTGGATAATGCCGTCTGCCCTCG
>42-2-77.74
TGAGAGTTGGTCTTTGGCGATTGTGCCCGTC
>42-2-77.74
CGCTATATCTCTTGTCCCTAGACACGTTCGA
>42-2-77.74
ACCGAATTTGCTAGTGTGTACGTACCCTGA
>42-2-77.74
CCCCGATATCCTCCCTCCATGCGCGACCTTC
>42-2-77.74
AGAGACTACTTGCTGATGCTTGCGCTATGCA
>42-2-77.74
GCAGAAGAATTAGTTAATGGCTCACGGCATT
>42-2-77.74
TCCCTTACCTTTGTCTCGCTCCGGCGGTCGT
>42-2-77.74
AGGTCAACGTAATGCGTGTTTTGGCCCTGCA
>42-2-77.74
TTGCCCGGAGAGAGTTTGCACATGCGCTGTA
>42-2-77.74
TGGATTACCTCTCTCCAACAACACGTTTCGG
>42-2-77.74
CGGCCCACTCCTCCCCACGCACAGCACTGTT
>42-2-77.74
GAGAGTTATATTGGTCAACCTCACTTATGAG
>42-2-77.74
ACAGAATGATGTGTGATGCGGCTTCCCCTTA
>42-2-77.74
ACAGAGATTTCGTATTGAGTGTGACGTGCAC
>42-2-77.74
GACAGAATCTGGTACCCGGCACAACACCCTG
>42-2-77.74
GGAGATACGTTTTGCGCGACACTGCCCATCG
>42-2-77.74
AGGATTGGTTTTCCGCAGTATGGCCCTGCTG
>42-2-77.74
GCGAATTTGAGTAATCCGGTATGTGCCCGAC
>42-2-77.74
AGCATTAATCTGGTCTTGGCCGTAGTCCCCG
>42-2-77.74
CGAGAATCTTGAATAATGCGGCATAGCCCTC
>42-2-77.74
AGAGACTCTTTGTACTGTGACCACGCATGC
>42-2-77.74
CGTGCTGTCTCTTCTCCCCACATCTTCGACT
>42-2-77.74
AGAGATATTTATACTTCACATTTGCCCTGAG
>42-2-77.74
GAGAACTGGTAATCGCTCACAGCCCTTTGT
>42-2-77.74
TCTGACTGCCCGTCCCTTATCGCCACTCACA
>42-2-77.74
CCGAGAATAAGACTAGTGGGTATTGCGGCTG
>42-2-77.74
AGAATCTTTGGTAACCCGATCAGCGACACAC
>42-2-77.74
CCATCCTCGTCCCGGGTTTGTAATGCCGAGC
>42-2-77.74
GAGAGTATCCGTCTTGGCCCGCACTTCGCCG
>42-2-77.74
TCTTGCTCACGTACGATGCGCCCCCGTACTG
>42-2-77.74
AATCGCCCGACTCTTCTCTGCCTATGTGCG
>42-2-77.74
TAACCTGGAACTGTACTGTCGCTGCGCGCGA
>42-2-77.74
TCCCTAACGGTAATGCGCACATCGGCCCGTC
>42-2-77.74
GAGACTTTGGTTTACCGTGCACTGGCCCGCG
>42-2-77.74
AATTTCGTAGTGCCCACAGCCTAGTGCCGTG
>42-2-77.74
TCTTGCTCTCTGTTCGCCCTTATCAACACTG
>42-2-77.74
GAGATTTGCTCTAATGGGTACTGCGACCCTG
>42-2-77.74
CGGGAATTTGGTACTCGCTGCAGCCGGTGAC
>42-2-77.74
CTGGCTCTCTCTTCCTCTCCCCTCTTCCGT
>42-2-77.74
GTCCCTTATATCTCTCTCCCTATAGTGAGT
>42-2-77.74
GATGCTGTAATGGTTGTTATGTGTGCCCTCA
>42-2-77.74
ACCTGCCCATCCTTATCACCGGTATCACGTG
>42-2-77.74
AGGTGGAATTGTTAATCGGTGTTTGCCCTCA
>42-2-77.74
AGAGACTTTGCGTGCGCTTTCTGAACGGTTA
>42-2-77.74
GACATGAATTTGGACAACACGGCGCGTCGTG
>42-2-77.74
AGAGTACCGAATGGCCGATTGCAGTCCCGCG
>42-2-77.74
AGATCTTTTGGTAGACGCATCCCGGGCGATA
>42-2-77.74
CAGCATTCTCTCTACCCTGCCGTACCGTGTC
>42-2-77.74
GAGCTTTTGCTAATGTCCGACACCGTGTTG
>42-2-77.74
CGAGAGATTTGGTCCTGCGGTGATTGCCCAG
>42-2-77.74
GAGAGAAAGGTCTTTGCCAACTGTTCCGTTG
>42-2-77.74
CTGATATCTTCTTTCCCGACACACGCGACT
>42-2-77.74
GACGGTCCTCGCTGCGCCTACTCTACACCTA
>42-2-77.74
AGAGACTTTGCTTGCACCATGTTAATGCCTG
>42-2-77.74
AGACTTTTTGTATTGGGATCGTTGCACCCTG
>42-2-77.74
TGGTAAATCTTCTCTCCCCAATGTAGACTTC
>42-2-77.74
TGGCCGTCATAAATCTCTTCCCGTTACCTCG
>42-2-77.74
TCCTGCTACGTATTGTCGCCCTTCTTTACGT
>42-2-77.74
TCCCAGGCGAGAATTTAGTGTGATGACTGCAC
>42-2-77.74
AGGACTTCGTATTGGCTTGACTGGCCCTCAA
>252-1-38.87
TACCCACCTCTCTTCCCAAACCAACGCGGCG
>252-1-38.87
GAGATGGCAAATTTGGACTGCGGTGTTCCA
>252-1-38.87
ACCACATTCTGCTTCGGGGGTCGTCCAAGTT
>252-1-38.87
TCCCTAATATCTCCTCAAGACCAATCCTCGCGT
>252-1-38.87
ACCCATATTTCTCTCCAACTCACTGAGCTTG
>252-1-38.87
TCCCGTTTCTCCCTACATCCACTCACTTGCG
>252-1-38.87
CCCTCGGTTTCTCTGTTCGTTGATGTCCTAC
>252-1-38.87
ACCCCTGTCTCTCTCCACGACTCACTTCAGA
>252-1-38.87
CCTACAGAAAAAAGTCGTTTACTCTCCCCT
>252-1-38.87
CGAGATCTTTGGACATGGCGCTAAGCAGATA
>252-1-38.87
TCGGCTCTGTCTCCTCCCCGTGCGACTTTA
>252-1-38.87
CGGCGAGCTTTGGACGTGGTGACGGACCGGACCCATTA
>252-1-38.87
GAGACTCTGGTAACGGAGATTGTGACCCGTG
>252-1-38.87
ACCCCAATCTCCTCCCAGCGTCCTGTGTTCA
>252-1-38.87
GGTTGATCTCTCTTCCAGTCAAGCGACCGTTT
>252-1-38.87
TGCATACTCTCTCCTTCGAACACTTGACTTC
>252-1-38.87
CCATCCCCAATCGACTCACTTGACCTAAGC
>252-1-38.87
CAGAATTTGAGTCTTGGAGGTGCCCACAAAA
>252-1-38.87
TTGTTCAGCGGAGAGAATAATCGGTACCATA
>252-1-38.87
ATTGAATTTTGTTATCGGCTCACTGTGCGAC
>252-1-38.87
CGCGCAATCTTTCTCCTCTCCTGATGATCAT
>252-1-38.87
AGATTATTTGTGAACTGGCCTTACCGTACTG
>252-1-38.87
ACTCTCATCTCTTTCCCGACATCTCACCGTG
>252-1-38.87
TAGTGCCTCTGCATGTAGGTCCCCATCCAGC
>252-1-38.87
TCGCACACACCGAGAGAACAGCCCCACTACGC
>252-1-38.87
AGAGAGTATTTATTCGATCCGGCTAATATGC
>252-1-38.87
ACTCCCATTGAAGTTAACAGCCGCCGATCGA
>252-1-38.87
CAGTGAATGGTAATGCGCCTAGCGGCCCTCG
>252-1-38.87
CGTCCCTAACCCGAACTCGATCTCCGCGTGT
>252-1-38.87
TTGGTGCCCGCCCTACACTACGATCCTTGCT
>252-1-38.87
ACCCACCTTTCTCTCCAATCCAATCTGCCTG
>252-1-38.87
CGCCACCTGTATCTCATCCTAGCACCAGTTC
>252-1-38.87
CCCAACATCTCTTGTCCCAACATGCTGCAATC
>252-1-38.87
ACTGCTCCCGCTGACCAACTCCCGGCTGCA
>252-1-38.87
AATCTGACCACTCTCCCTCCCATCTGTCCG
>252-1-38.87
GCTACTTCTCTCTTTCCCACCCTACGTGTGA
>252-1-38.87
CCATAACTCACTCCTCCCTCCACTGCACATTA
>252-1-38.87
ACCATTCTCTCTTCCTTCTCCAGCTGTTCG
>252-1-38.87
TCCCTTCAGTCGCGCGATCGGTTATTACGTT
>252-1-38.87
GCGAATCTGGTAATTTCGGCACGTGCCCCTG
>252-1-38.87
TCCCCTTCATCCTTTCTCTTCCTCCTCGCAT
>252-1-38.87
ACCGAGTTCGCCTTTCTCCCGACCTACAAA
>252-1-38.87
CCTTATCTCTCAATCCCCTCTCAGCTTCTGT
>252-1-38.87
GAGATGGTCGTCGGTTAGCTTGCCCCTGCTA
>252-1-38.87
GCGAATTATCTCCTCCCTCACCTTACGCCGAT
>252-1-38.87
AGAGCTGTGTTTTGCGGACCATCGACCTGTG
>252-1-38.87
GTGGCGCCCAAAACTCGATGACCGATCATGA
>252-1-38.87
AGTACAGTTTGGTTATGGACTTCCGGATGCC
>252-1-38.87
CCTATTTTTCTCTTCCCCAATAGATTGCAACAC
>252-1-38.87
AATCTGCTTAATGCGTCGAGCGAGGGGCCG
>252-1-38.87
GAGAGATAATCGGTAATGATTAATTGCCCTG
>252-1-38.87
TCCCTTCCTCTCCCTCTCACGACTTGCGCCTCC
>252-1-38.87
CGCGCTCTCCCCCGACAGGTCACATCACAC
>252-1-38.87
CGTGAATTCGGTCTGTGTCACACTACATGTG
>252-1-38.87
CTACTTCTCTTCTCCCTATGCGCTCCGACAA
>252-1-38.87
GCAATGTTGTTCGCTCCCACTCTCTTCACCTC
>252-1-38.87
CACATTCCTTCCCCTTCTATCCATGCCGCGA
>252-1-38.87
GCCCTTTTCTCCCCCACGTTCAGGCCGAGAT
>252-1-38.87
CCCATTTCCTCATTTCCTGCTACGTAGTTC
>252-1-38.87
CAGAGATATTGCTGATGGTTACACGTCGTAC
>252-1-38.87
AGGCTTTGGTACTCACCGACTCATTGAATGA
>252-1-38.87
GGGATTGGTTTTCCGCAGTATGGCCCTGCTG
>252-1-38.87
CGAGAGCGTTGCTACTTGGCGAAACATGTTA
>252-1-38.87
TCCCTCATTGCTCTCCTGGTCCTACAATTCT
>252-1-38.87
GGAGAGACTTAAAGGGTGCACGCGTGACCTAG
>252-1-38.87
GCCTGAGTGACTCTCTTCCCAACCAAGCATA
>252-1-38.87
GCTGTCTCTCTTCCTTTCGGCGCATCGTTAC
>252-1-38.87
GCTTGTTGGTATAGGAATGTAGCCCGATTT
>252-1-38.87
AGAACGAGAGATTTGCTTAAACGGTAGCTGA
>252-1-38.87
TCGTACTCTCTCTTCTCCAGCACCTAACTAG
>252-1-38.87
TCCCAACCTCTCTTCCAACACGGTCACCTCT
>252-1-38.87
GGAAGATCACAGTGGCCGCCTCCCTATCGCG
>252-1-38.87
AGAGAATCCGTTGATCCTGGCCGATACCCACAT
>252-1-38.87
CAGCATCTCGACTCCCACGCACGCCACATTC
>252-1-38.87
CCCCTTTCTACTCCCCGAACGCGCCTTCTC
>252-1-38.87
CCCTCGTGTCCCATTCCAGAGTAGCGCATAGTC
>252-1-38.87
CTGGAAATTCTCTTCTCCCACTACGAGTCGT
>252-1-38.87
AGTTTTCCCTCTGTCATCTTCAGTATGTGCG
>252-1-38.87
ACCCTTAACCTCCATTGTTCGCCCAGCTCTT
>252-1-38.87
AGAGAATATGCCTCTGACTTGATTGACCAGT
>252-1-38.87
CCCGTATCTCCTCCAATCCCGTGAACCCGCAC
>252-1-38.87
TCCCTAACTCTTCTCCAGACTGGTCACATTC
>252-1-38.87
AGATCTTTGGTTTTCGCTGCGTGATTACGTC
>252-1-38.87
CCCGTACCTGGACTCCCGGAAAGCAGCAGTT
>252-1-38.87
AGAGAACGATGGCCCTTCTTATGCTGCGAGC
>252-1-38.87
GCCTATCTCACTTCCCTGTACCATCAACGCGA
>252-1-38.87
TACTGCTGCATCTTTCCTGGCCCAAACTTGC
>252-1-38.87
TAAGACCGTCTTGCTCGTGGACCCCTTGACG
>252-1-38.87
TGAGATTTCCGTAATGTCCACCTCTTCGTGC
>252-1-38.87
GCCCATATATCTTTCCCGAGGCGTCGCTGTA
>252-1-38.87
GACATTTGCTGATGCGGCTCTCGTGGTCCGG
>252-1-38.87
AGAGTACTGGTCTTCGCGCATAACCTATTGC
>252-1-38.87
TGCCCGATCCTACTCCTCCCATCACGCTATT
>252-1-38.87
AGAGCTCATATTTGGTAGGCCCGAGATCAATA
>252-1-38.87
CCATGAAAATTCTCTCTACCGCTCTACAGT
>252-1-38.87
AATTCAGTAGTACGCCTCAGTGGTCCCAGG
>252-1-38.87
CACACGATCTCTCCCCAGTACCGCGCGATTT
>252-1-38.87
TGAGCGATTTGGTTTCTCGGCTATGGTTAGC
>252-1-38.87
CCTATCTCTTACCTCCCTGTCTTGCTTCATC
>252-1-38.87
CAACCTACAATCTCCCCTGGTAAGATAGCGC
>252-1-38.87
AGACGCTTTGATGATCGGCCCCGGTGAAGTG
>252-1-38.87
CCTGTTATTTCTCTCCTCACCGACCGTTTTC
>252-1-38.87
CCTTTTATTCCCTTTCTCACTTCCCAAGCGTC
>252-1-38.87
AGAGGATTAGATTGGGATCGTTCTGCCCTG
>252-1-38.87
CCCTGTATCTGATACTCCCGCAACCATTTGT
>252-1-38.87
ATTAACCCTAAGAGAGGATTGGTACCCCGTG
>252-1-38.87
TCAAAACACCGCCCTTGAACATGTGCAGCCC
>252-1-38.87
AAGAATTTGGCCCTGCACCGTACTGTTGTGC
>252-1-38.87
CCAGTTCTCTCTTCCTTGTGTCAACGTTGAA
>252-1-38.87
TCCCATTCCCCCCTGCCGCGCACTTGTTTC
>252-1-38.87
TGGCGAGTCCCACTCGTCACGGTAAGCTGCG
>252-1-38.87
AACTTTGTATTGCGCAATTCGAGCCCGTTG
>252-1-38.87
AAGTATCTAGCTCTCCGTGACGATCGTGCGC
>252-1-38.87
TGCCCGATCTCTCAACCTGTTTACACACGT
>252-1-38.87
CCCAATATCCTCTAACTCCCGGCTGCAGCTA
>252-1-38.87
CCCAATCCAAAAACTCTCGAGCGTGACTACT
>252-1-38.87
TCCAACTTGATTTCGCGCCCGACCAATTAAC
>252-1-38.87
AGAGAACCTTTACTGCGGATGACCGTACATC
>252-1-38.87
TCGGAGAGAATTGGTTCACGGACCGGCGCAA
>252-1-38.87
GTCACCCTCCTCTTTGTCCCCTTTTACCGTC
>252-1-38.87
ATTGAAACCACTGTTGCCGCCCGTTAGTTG
>252-1-38.87
CTCCCTAACCCAATGGAGTGCTGTGCGGCCA
>252-1-38.87
GACAACACTGGAGCGCGCCCTTGTCACATTG
>252-1-38.87
ACAGGATTTGTTACTCGGGTATAGGCCGATA
>252-1-38.87
CGGTAGAACAGATGGTGCCGGTCGCGAATTC
>252-1-38.87
AGTCAGGAAGTCGGACCCGCCTGAGACTGTA
>252-1-38.87
ACGCGAGAATTTTTGTAACCTGGGAGACCAC
>252-1-38.87
ACGACTTTCTCCCGATCTGCTCACGTCACTGG
>252-1-38.87
GGGAACAAGTAATGAGGTCCGATGAACCCTA
>252-1-38.87
GAGAGAATTTGCCTGAGACACTGCCTGAACA
>252-1-38.87
CCCATTCTCTCGTCCCATTCGCGATTCCGCT
>252-1-38.87
TCTTCCATCCCTTCCTTTCCTCATTGCCGCG
>252-1-38.87
AGAATTGTAAGGCGGTGCGTCGGGGGCTCAA
>252-1-38.87
TCCCTCGTTGCTTTCCAGGTCCATGGTACCG
>252-1-38.87
AGAGCTTTTGTGATTCTGGCTTCAACTTGCA
>252-1-38.87
GACAGAATTGCGTACCGGTATTGGCTGCCTA
>252-1-38.87
AGAATCTAGCGTATGATGGGCCTTGTGGACA
>252-1-38.87
ATGGCCGCTTGACCCCAGGCCCTGTCATTTG
>252-1-38.87
AGCCCAACAAAAATTTGTCGTAATGCGAAGTTA
>252-1-38.87
CAAATTCTCTCTCTTTCCTGTCTGTGTGCCGT
>252-1-38.87
ACCCTTTTATCTTACTACTCTCCAGTTACGC
>252-1-38.87
CTCTCTTCCTTTTACGACTCTTCTCTCCATT
>252-1-38.87
ATGTAGCGTCCTCGTCCTTATGGTAAGTCGG
>252-1-38.87
GTGCTATATCGATGGTCGTGGCCCCGCGCTG
>252-1-38.87
AGACAATCCGCGGACCTGCACCCACATCTCTG
>252-1-38.87
ACAACTTCTCTCTTCCTGCCTAGCCCCATCG
>252-1-38.87
CCCTTTTATCCTGTCCGCGAGCTCATTCGCA
>252-1-38.87
TCCCCATCTTTCCTCCCGTGCGGCGCTACATA
>252-1-38.87
ACCTGAGAGCCCTAACCTGTCCCTGAGTCGA
>252-1-38.87
GGGCGCTCCCTTATATCTCTCTCCCTATAGTGAGT
>252-1-38.87
CAGGCCCTCCAGCTGCGTGCTCGCCCAGGCCTGTC
>252-1-38.87
ACCCTCCTCTCTCGCCATTACAACGAACAGC
>252-1-38.87
GAAGCGATTTGTCGAATTGGGATAAGCGGACCC
>252-1-38.87
GCCCAATCTGTCGTCAAGGGTTCACGAGTTGA
>252-1-38.87
CTTGAGAATTGTAATTTTGTGGAGCGCGATG
>252-1-38.87
GCCTATATTGATCTCTCTTCCAATTCACTCT
>252-1-38.87
TCGCCCTTACCCTTATAAACTAATATCGTCG
>252-1-38.87
AGATGTCTTGGTAACTGGTTTATTAGCCCCTG
>252-1-38.87
CCCAATATCTCTTTCCATGTTTATTTGCCTA
>252-1-38.87
TGGCCCTCTCTCCTCTCCACCGATCTCATTC
>252-1-38.87
CGAATATCTTCTCTCCACGGCCCAGCTTACC
>252-1-38.87
AGAATCTTTGGTAACCTTCGACCGTTGTACG
>252-1-38.87
GACACTCTCTCCTGTATCGGACATGCCCAGA
>252-1-38.87
CACCTTCTCTTTCCCGTTGGCGCAGACCTTC
>252-1-38.87
CCCCCACTTATCTCGAACTCCGCTATTTGTT
>252-1-38.87
TCCCCAGCAGTCTCTCCATCGTCGCCCGTCCATC
>252-1-38.87
CCCTCTCTCTCGGTAAACACTCGTCTCCGAC
>252-1-38.87
AACGTGAACTGGTTGTGGGACTCGCCCCTTG
>252-1-38.87
TCCCGGAAGTAGAATTTGGGCCAGGTAGATGC
>252-1-38.87
CTCTCATTCCCTCTCTCCAGAGCGTCGTCCA
>252-1-38.87
AGAGAGCTCGTTAATGTGCCTCGTGCATTTG
>252-1-38.87
GCCCGAATGCTGGTGTGTTCCCATACGCACC
>252-1-38.87
ACGCATATCTCTTCCCGCATTTCATGAAGAC
>252-1-38.87
TCCCCATGGTCTATCGGTGTTCGAGCCCGCA
>252-1-38.87
CGCACGAGAAGAGGGCGGCATTCACAGCTAA
>252-1-38.87
CCCACTGCTCTCCCCATGCCTCGCGTCCATC
>252-1-38.87
AGACTTTTGATTAATGTGTCTGCGTCATGCA
>252-1-38.87
ACCCTGCCATCTCACTACCCACACAGCGTAA
>252-1-38.87
CAAGCAATCTCTCCCCGCATACTCACCAATT
>252-1-38.87
ATACAGACAGTAGCATGCCCAGGCCGTACAA
>252-1-38.87
CACCCTAACTCGACTTGCACCCACAGTATCA
>252-1-38.87
CGCACATTCTCTCTCTCGTTCCCTGCCTCGT
>252-1-38.87
TCTTTTCCCTTTTCTCGTCCCTGAATCGCGGT
>252-1-38.87
CCCTGGATCCTGTCACTCCCAAAGCTCCGCA
>252-1-38.87
TCTTGCCGCGGCGAATCGGGCGCACCGCCTCC
>252-1-38.87
CCCTTTATCTTTATCCTTCCCCAGCGCACAC
>252-1-38.87
TGACTCACATATGCAGCCCGTGTTACTCAA
>252-1-38.87
TGCCGATCTCTCTGTCCCGACACGTCAAATTC
>252-1-38.87
AGAGTTTGTGTTCTTGTCGATGCCCTGTGGC
>252-1-38.87
TCCCGTCGGAGTGAATTTTGGTTAACCGTTG
>252-1-38.87
CCATCATTCTCCTCCCCGGCAGCCTCTTGTT
>252-1-38.87
CCCAACCTTACCTGCCCGCCATCATGACGGA
>252-1-38.87
TCGCTTTCTCTCTTCCTTCTCCACCTATACGT
>252-1-38.87
AGCCAATTTGGTCAATCGCTGTCGCCCTCCG
>252-1-38.87
CCCTTCCTCACTAACCATCGCTTCCCCAATCT
>252-1-38.87
TCCGGTCTCTTTCCCAAATCAGCTCAACCTG
>252-1-38.87
GGACGTTTAGGTATGGCCGTTTGACCCCTCG
>252-1-38.87
CTCTCCACAGTTTGCGCGCCCTCCCCTAGTG
>252-1-38.87
TTGCCGTCGCTGCTCTACTCCCTGGTCCTGT
>252-1-38.87
AGCCCATCTCTGTCCCCATGATGTCGATTAG
>252-1-38.87
TGTCGTCCCCTAGCGTTTGAGCCCGCGCTAAC
>252-1-38.87
CTCTTACCCTACTCCTCCCGCACTTCTGTTC
>252-1-38.87
TAGATGGCCCTTATATCTCTCTCCCTATAGTGAGT
>252-1-38.87
CCCTCATTACTTCTCTACCACTGTCCACTTT
>252-1-38.87
CCCTCGATCTTCTCTCCGGCTAGGACCGAAC
>252-1-38.87
CTGGACCGTGTCGTGATGCCCCACGTATATT
>252-1-38.87
CCCACTATCTTGATCTCCCGAGGCGACCTAC
>252-1-38.87
CCCCCGACTGACGACCGATACCCGTGACTTA
>252-1-38.87
CAAACAATCTCCCGATTCAGCACAGTGGCA
>252-1-38.87
TCGCTAATCTCGTCTCCCTACTGTTGCTCAC
>252-1-38.87
GGACCCCTAAGCAACACTGTCTAATGACAGA
>252-1-38.87
AGAGAGATACTGCGCCACTGACGCCCCTAGG
>252-1-38.87
CCCATTATCCTCTTCCCAGATCCGTTATGTC
>252-1-38.87
CCAAGACTTTCTCTCTCCGTCCTTCTTTAGT
>252-1-38.87
CCATATTTCCCTCTCCTCCATCTTCGTGCTT
>252-1-38.87
CGGAGTAGCACTGGGGATGATCGGTCGAGCC
>252-1-38.87
TCACCCCTCCCTTGACATTGACGCGCATCAC
>252-1-38.87
GGACTCTCTCTCTACTGGCCCAGACCTGCTG
>252-1-38.87
CCCTACGTATCTCTCGGCCGTCAGTTCCTCG
>252-1-38.87
ATCCTCTTCTCCCTCCAACGATAGCGCCGTT
>252-1-38.87
GCCAAGAATCTCCACTCCCGCGTTATGCTGA
>252-1-38.87
GGACTGATTTGCGTATGTGTGTTTGCCCTCA
>252-1-38.87
CGCTCGATCTCCTCCCAAGCGTGTTGCCGCACCCATTA
>252-1-38.87
GATGCGACCCTGCCTCTCCCTTAGCACGTGC
>252-1-38.87
TACCCTCCATCGCAACTCCCATCAACGCCCG
>252-1-38.87
CTCCCTGATGTTCTCCCCCATCGTCCGCTTA
>252-1-38.87
CACACTCTCCTCCCTGGGTGCTTCGGCCGAA
>252-1-38.87
TCCGCTCTCTCCTCTCCTCACCACCGCACAG
>252-1-38.87
GTCCAATCATCTCTCCTAACCAAACGACGTC
>252-1-38.87
CGCGCATCATCTAGTGAGGCATCGGTCCCGT
>252-1-38.87
CGACTTCTCTCTTCCGTGTATCATCAACATA
>252-1-38.87
CCCCGAGTCTCCCTCCGTGCTACAGTCGTTC
>252-1-38.87
CTCTTATTCTCCCTCCGTGCCGAACAACATT
>252-1-38.87
CCCCTCACTCTTCCCACTTCTCCGCGTTCA
>252-1-38.87
GGAGATTTCGTCTGTGTCCGCTCTATCCGCG
>252-1-38.87
AGACTTGGTTATTTTGCTGCTGTGCGAAGCTG
>252-1-38.87
ATATTCCCCCGCTTCCTCCCAACATGTGTG
>252-1-38.87
ACCCTCTCTCATCTCACCATAAGCCGTCTCG
>252-1-38.87
ATTGAATTTGCCGTAAATTTCGTCCGCCGGA
>252-1-38.87
ACCCGTCTCTACTACCCACACATAATTGTG
>252-1-38.87
CCCGCAGTCTCTCCTCAACCTGGTAATCATT
>252-1-38.87
ACTCCCCCGTGCGCCCAGAGACAGCCCGTAA
>252-1-38.87
CCCGACATCTCGACTCACATCTCCCGGTACT
>252-1-38.87
GTTCGGTCTCTCTTCCACCTCGACTACTTTT
>252-1-38.87
ACAGAAATTGGTAGAGTTCCTGCGCACAGTTG
>252-1-38.87
CCCAAGTTTCTTTCTTCAACACCACACGCTACT
>252-1-38.87
AGAGTTTGTTTTAATCTTGGGAACGCGCCAA
>252-1-38.87
CAGAGAATTAATCAAGTGGTAAATCGTGCAC
>252-1-38.87
CCCTTCTTCTCTCATCCTTTCCGTTCGCGTC
>252-1-38.87
CGTGCTCTCTCCAAAGGATGCTGCGTTTTTC
>252-1-38.87
CGCCCCACTTCGCTCCACCAAACATGACCCAC
>252-1-38.87
CCCGAAACCTTTCTCTCACCTCTATGCCGAT
>252-1-38.87
CCCATTATATCCCTCTGCATAACATTTCGTC
>252-1-38.87
CCTTCTATTTCTTTCCTGCTCACTCTATTTCA
>252-1-38.87
CAGCCATTTGTATCTCAATCCCATTGTTCCT
>252-1-38.87
TCCCATGTCTCCTTTCTCCCAAACACCTCGTC
>252-1-38.87
TTGGCTCTACCTCTCTCCATGTCGCGCACTC
>252-1-38.87
GGAGTTGCGTTTTGGCTAGATCGCCCACTAG
>252-1-38.87
TCTACAGCTCCCGCCCTTATCCACCAATGG
>252-1-38.87
TGCCCGCAATCTCACCTCCCGCCTCGTCTTG
>252-1-38.87
GAGAATGCGGTTTCTGGGAGCTATGACCCTG
>252-1-38.87
AGAACGCTGAAAATGGATGTCACCGCCCGCA
>252-1-38.87
GCTGTCTTCTCTCCCCACAGCGTAACGTTTTC
>252-1-38.87
ACCAGACTTTGGTGATCCGCGCATTGCCCCG
>252-1-38.87
CCATAACCTTGGGGGGGAGATGCGGGTCACA
>252-1-38.87
ACAGAATTTGCGTGTATCGGGCAGCGCGTAC
>252-1-38.87
CTCGCAATCTCCCCCCAGACCGTACGGCACT
>252-1-38.87
CGCAACATCTTTCCCCCACATGCTAGGTAGT
>252-1-38.87
ACCCGCAATCTCCTCCACGTCACATGTCAAG
>252-1-38.87
ACCCCGAACTCCTCTCCTAACTGGCCGCATCG
>252-1-38.87
GGAATTTCTCTCTCCACTCGGATCGTGCGT
>252-1-38.87
ACCTGAATTTGGCGGAACATGGCTCTTACGA
>252-1-38.87
TTTTGCGCCTTTATGCTGGACCCCATACACG
>252-1-38.87
TCTAATACACTCTCTCCTCCCTTATCCTGTGT
>252-1-38.87
TAGCGAATTTGCGTAAGGCCGCTGGACCAGT
>252-1-38.87
GGAGATTGTTGCTGCTCACTAACCATTGTGA
>252-1-38.87
CCCTTTACATTCATCTTCTCAATACCGCATACA
>252-1-38.87
AGAGATAATTACCTTGTGCAGCGCCTTACTG
>252-1-38.87
CCCCCTCTATTTCTCTGCTTCCGCGCCGTT
>252-1-38.87
CCCTTCGATGGTTCTTCCTCCTCGCACTAATCC
>252-1-38.87
CCCGACTTCGTCTTTTCCGTCCACTGCATCAC
>252-1-38.87
TGCTCTGTATCTTCTCCCAGTCCTTGTTCGT
>252-1-38.87
CCCAACCGCTCTCTCACCAATACGCACGTCCC
>252-1-38.87
CAACATCTTTAATCCTCTCTCAACTCTTTC
>252-1-38.87
AGAGTCTGTCTTTGGTAACGTAATGTGCAC
>252-1-38.87
CGCCTCTTCTCCCTCCACGATCTGTATCTTA
>252-1-38.87
AGAATTTCGTCTTGGCTCGGCTCCCTACCGT
>252-1-38.87
CGCGAATCTGGTATATGAGCAACAAGTGCTA
>252-1-38.87
CGGCCCGGCTACTTGACATCATGATCCATCA
>252-1-38.87
CCCAGCTCTCCCGACAATAACGTCGCACGCCC
>252-1-38.87
TTATTCGCGTTTCCCTTGCTGGTTTTCCGTG
>252-1-38.87
AGCTGTATCTCTTTCCCGTTCAACTGCGTGT
>252-1-38.87
AGAGATTTCCTGTATCGGCCTATGTCCCGGG
>252-1-38.87
GCACGATCTCCACTCCCGACACAAGCGCTTTA
>252-1-38.87
CCTCCTTTATCTCTCCTGCATGCGTTTCTTG
>252-1-38.87
GAGACTCTCTCTCTCGCCACACGACGCCTTG
>252-1-38.87
CCCCCTATCTCTAATATCCCCCGATCAGCAC
>252-1-38.87
TCTCCTCTCCATCCCCCGGCGCTACCCGTTT
>252-1-38.87
GGAGATATTTGGACGAATCGCTATCCTTAAG
>252-1-38.87
TCCGGTCAATTTCCTCTCCCTATCGCACAG
>252-1-38.87
TCCCCAGGGACGACCCAGAGAGATGACCGCA
>252-1-38.87
TCACAAGTGCACAGAACCTCGGGAGACTGGC
>252-1-38.87
AGAGAAGCCAACCCGCCAGTAATGAACCGTG
>252-1-38.87
CCCACAATCTCTCCACCTATTGTACCCTGTT
>252-1-38.87
AGAGCCGTAATGGGCCTGTGATCTGCCCGCC
>252-1-38.87
ACTGGACCCGCCGAATTAGTAATGTTAACGC
>252-1-38.87
AAAGACTTTGAATAATGCGCCTCGCCCAACG
>252-1-38.87
CCCTCAATCTTTCTCCAATTCTGTGCCGCGAC
>252-1-38.87
ATCGCTCTCTCCGCCAACGACTACCATCAG
>252-1-38.87
CCCTCCTTCCAAATCATCGCCTCCTTGACGTC
>252-1-38.87
CCCACGATCTCTCTCAACCCAGCAACTCGT
>252-1-38.87
CGCTTGTCTCTTTCCCAGCTGCTCAGACCTC
>252-1-38.87
AGATGAATTTGTCCGCAGTCAGCGTCCACTGCC
>252-1-38.87
AATTTGCCTAATTGGTTAACCTTGCCCACGA
>252-1-38.87
TCCCCCGAAGTCTCGCCTCCTTTACGCATGAC
>252-1-38.87
GCGCGTTTTTCCCTGGAGAGCTTTTGCGTACA
>252-1-38.87
CCTCATATTTCTCTCTCTTCCAATGCGTCCC
>252-1-38.87
TCCGCTATCTCTCACCTACGTGGTAACTTGT
>252-1-38.87
CCCTTTCCCTTCCACCTACTACCACACAATC
>252-1-38.87
CCTCCTCTCTCCATCCGCGCCTTTCTGTGT
>252-1-38.87
TCCCCGTCTTCTCCCCAGGTATTGTTCTGTC
>252-1-38.87
AGAGATCCAATGCACCGTGCCGACTCCACGC
>252-1-38.87
GAACCACCCTTATATCTCTCTCCCTATAGTGAGT
>252-1-38.87
CCCAAATCTCTTCGTCTCTCTTGTTGACTAT
>252-1-38.87
TCGGTCCATTGGGAGCCCTGCACCGCACACG
>252-1-38.87
TCCCTGATATCCTACCTCCAGCACCGTTCCT
>252-1-38.87
GAAATTTGATTATGTGTATGGGCTTTTCCCCT
>252-1-38.87
AATTTCGTAATGTCTGATATACGCCACCTTCA
>252-1-38.87
GCTCCATCATCTCTCCACCCTACACGCTATT
>252-1-38.87
AGGTCTTTGGTGAACAGGAGGTCGCATGCTA
>252-1-38.87
GCTGCTCTCTTTCCCGCGGTATTCAGAACCT
>252-1-38.87
CCCTCTTCCTCGGATTGGCGCACCGAGCTTT
>252-1-38.87
CGCCAGATCTCGACTCCCGACGACTCACTTC
>252-1-38.87
ACCCGACACACCTGACTGCATGATACGCCACCC
>252-1-38.87
GTAGCTGTCTCTCTCCTACAGGTCATTACGT
>252-1-38.87
AGAGTTGCTTGTCTTGTTGCCCGTTGTTGTG
>252-1-38.87
CCCGCTGACTCACTCCCTCTCTCCGTATGCT
>252-1-38.87
TACTATCTCGTGTGTCTGGCTGTCGCATCCCC
>252-1-38.87
GAATTTAGTAATGCCCGCCTACAGATTGATG
>252-1-38.87
ACCCATCTCTTTCCTGATTGATACCGCGTAACCCATTA
>252-1-38.87
ACGGAATTTCGTTTGGCCACTACTGTATGTG
>252-1-38.87
TTGGCGACCATCATATTAGGCCCTAGGGTTC
>252-1-38.87
CCCTTTCTCTCCGCGCTTGACTGACTGATTT
>252-1-38.87
GTAATCAAATTACTCCATCACTACCCGCGCG
>252-1-38.87
ACGATCCCGACGAAGAGAGACCTTTGGTACA
>252-1-38.87
CATCCTATCTTTCTCCACTACTTTCGTTCTC
>252-1-38.87
ATCCCTATCGCTCTCATCTTTGGTCACTCGG
>252-1-38.87
TCCCATCCCTCTCCTCAGTCAACGACCTTGC
>252-1-38.87
AGAGCAACGTATGGCTGCCATTCTCTGACA
>252-1-38.87
CACCCACTCCTCCCAGGCATCGGAACAATT
>252-1-38.87
CCCGATACCTTTCTCCGACATGCTTATCCTT
>252-1-38.87
AGACAAAATTTGGATGTTCGAAGCAGGCAGG
>252-1-38.87
AGAGAGCATTGCGGCTTGCGAGTCACCCGAGG
>252-1-38.87
AGAGCATTCGGTCCGGACCCTAGGTGGTTC
>252-1-38.87
ACAGACCCAGCCCGGAGAGAATTAGTCAAAAG
>252-1-38.87
CCCTCATATTTCCTCCCCTCTTCTATAGCCT
>252-1-38.87
TCCATCCCAGCGGCGAGACTTTGGTTCCGTG
>252-1-38.87
CACACTCTTTCTCCCCACCATGCAGGCCGGA
>252-1-38.87
AAGAATTCGGATATAGCGCCACACGTGAGA
>252-1-38.87
AAAAACTCCCATCGATCTTTCTGTCTGCCCGCG
>252-1-38.87
ACCTCTAATTCTATCCTCATCATACCGACGTGC
>252-1-38.87
CCCTGATCTCTTCCCAAGCTCGAGCACGATGA
>252-1-38.87
CCTTATATCCTTACCTATCACAACGCGCCGT
>252-1-38.87
TCCCCAATCTCCTCCCTCCTGAGTCCCTTGC
>252-1-38.87
CCCCACTCACTATAACACCTCGCGCGACACA
>252-1-38.87
AGAGTCGATGGTTGGTCCTGCCAAAGTGTG
>252-1-38.87
CGCAACATCTCTCCCCGCAATTAGTACGACT
>252-1-38.87
CCCATCTCGACTCCCTGGCAACTTACCTGTC
>252-1-38.87
GAGTGCATTTTGTTCTGGGTCTGTCCACTTG
>252-1-38.87
GCCAGAATTGGACTACGTGCGTTGATATTA
>252-1-38.87
CGCCCTTAAGCATTGCACGGCCCTGCCATG
>252-1-38.87
CCCTCGACTTCACTCTCCGATGACTGACATTC
>252-1-38.87
GTGAACTCTCTCCTTGACACAATTTTCATGG
>252-1-38.87
GCACTTTCCTCTCCCGTCACACCCGGCAACT
>252-1-38.87
ACCCTGATATCTTTCTACTTGCTCGTGACTG
>252-1-38.87
ACCCGATAATCATCTCCCGCATGTGCACTGC
>252-1-38.87
CCCGACTCTCTCCGCCATAGCATGCCAGTG
>252-1-38.87
GCCCATCTCTCTTGTACTTGCGCCGACTGA
>252-1-38.87
AGAGAGTTTGCCTTCTTAGCCCGACCAAGTT
>252-1-38.87
TCAGAGTTTGCTACTGGGATAAAGGTTGCCC
>252-1-38.87
ACAGAATTAGGTTCTGCGCGAACTCGATGCG
>252-1-38.87
CGCGCTTCCCCTTCGTCTGCGGTAACAGGT
>252-1-38.87
TGAACTTTTGCGACACGGCCTATTCATTTC
>252-1-38.87
ACCGAATTTACGTACTGGGTTAGCGGCCTCA
>252-1-38.87
AGATTCTTTGTGTAAATGGGCCTTACCCTTC
>252-1-38.87
CTATTTCTCTTCCCACTGTCCCGAAACTAT
>252-1-38.87
CCCGATCCTCTTTTCCAACTCTATCCCTGTC
>252-1-38.87
CCCTCGAATCTCTCCCAAACAGCATGTCCAT
>252-1-38.87
CAACTAATTCTCTCCCGGGGCGCGTCGAACT
>252-1-38.87
AGGATTAGTAATGGCCTCGCTTGTGACTGC
>252-1-38.87
CCCTTAACCTAATCCGTGACGACGCAAACAT
>252-1-38.87
TGGCTGCTCTCTTTCCCTCCATTTGTTGGA
>252-1-38.87
CCCTGTACCTCCTCTCAGCACTGATGAACTCC
>252-1-38.87
CCCGCTATATCACTCTTCCAAAGCTGACATC
>252-1-38.87
TCCCAATTTGTCTCTCCCTTTCCCTTCAATG
>252-1-38.87
CCCTCTTTTTCTCATCCCCCATCCAGCTTGT
>252-1-38.87
AGGGGCTACCCTTATATCTCTCTCCCTATAGTGAGT
>252-1-38.87
CCCGATTTCTCTCCCGAGTACGATCTACGTC
>252-1-38.87
CTCGACGATCTCCTTCTCCCTCACCTCTTTGT
>252-1-38.87
GGAGAACTATTGTTACTTGGCGCTGAACCCG
>252-1-38.87
CCTGATCTCTCCTTCTCGCACCCTCCTAGT
>252-1-38.87
ACAGAATTTGCTGGATATTGGCTATTGCACA
>252-1-38.87
ACTTCCCTACCACGACTCACGCGCCCAACTA
>252-1-38.87
TACAGAGAATCAGTAATTGGGCATTGACCG
>252-1-38.87
GCCTTGATCTTCCTCCCAATGCGCGCCCGTCA
>252-1-38.87
CCCTCTCTTTCTCTCTTGACCGCCACATGCCAT
>252-1-38.87
ATAAATCTGAGTAATCTGGCAATTGTGGCA
>252-1-38.87
CGCGCATCATCATTCTTCTCTCCTCACTCCTT
>252-1-38.87
CCCTCACTCTCTCCTGGCAACGTGCCGTGTC
>252-1-38.87
CCCAATATCTTGCTCCACAACTACTCCGTTC
>252-1-38.87
CCCGCTTTATCTCTCGTACGTCGCAAAATTC
>252-1-38.87
GACACATATCTCTTATCCGCGCGCTATCATGG
>252-1-38.87
TTCTCTCTTTCCCATGTGTCGCGATCCGTTC
>252-1-38.87
CTCCCTTTAATCGTTCTCTCCGCGTTACCT
>252-1-38.87
TCTGTATGTTTTCTGTGTGCCCGACCACCATTC
>252-1-38.87
ACGAATTTGGTTCTCTCACTGACGCGGTATG
>252-1-38.87
CATCTACTCTCTTTCCCAGCCGTGGTACTAA
>252-1-38.87
GCCCGCATCTCTCTCGTCAACGACAGAACTT
>252-1-38.87
ACCCCTGCCACCTGACCGACTTGTACCACCTG
>252-1-38.87
TGTTGTGCCTCCCGCAACAGTGTGTGTGTTC
>252-1-38.87
TCCCCACTTTCTCTCCGCGCACTGGTTCCAT
>252-1-38.87
CCCTAACTCAACATCTATCTCGTCCTCCTCA
>252-1-38.87
GTCTCCCGCCTTTCGACCGCCCGATCGTCGTCC
>252-1-38.87
AAGCCACCCTCTCTCCATCCTTTCAGCAGTG
>252-1-38.87
CTGAAGAGTGAGCATTTGGTGATTTTAGCGA
>252-1-38.87
CCCTGATCTTCTCACTTACGCAGCGACACT
>252-1-38.87
GAGACAATTTGGCCCGTGCTAGCCATGATG
>252-1-38.87
CCCATTGGTCATCCGGAATCCCCCTTAGTTC
>252-1-38.87
TTGGTGCTCAGGTCTCTGCTCCCCTATTTCG
>252-1-38.87
CCCACAACCTCTCCCTAGATCGTGCACACTC
>252-1-38.87
TCCCAGCTCTCTCACCATTTGTTCGCAGTGT
>252-1-38.87
TGCTATCTCCTCCCGGTAACCGTCCGTTTTG
>252-1-38.87
TCCCTATCCTTGTCTAGCCCCACCTTGCCT
>252-1-38.87
CTGAGGATTTAGAAATAGCGGCGCTGCGTCC
>252-1-38.87
AACTGGAACTGTAGCGATTTCTCTCCTGGCGG
>252-1-38.87
CGAGATTTGTGTTGCGTACTCTATCTGACTA
>252-1-38.87
CCCTCATCGACTCCCCACTGTGCGACACCTT
>252-1-38.87
TTTTTACCCTTCCTACACCTCTCTACATCTG
>252-1-38.87
CAAGACTCCCTTCCTCTCCTGCACTAAGCAT
>252-1-38.87
GCCCGGGTGACTAATGTGCAAGTGATGACT
>252-1-38.87
TCTATTCTCTCAACCAATTCTTGCCGTTTTT
>252-1-38.87
GGGAAGCTCTCTCTCTGACCCTCATCAACGTCG
>252-1-38.87
TGAGAGTCGAGTAATGAACGCTATCACGTGT
>252-1-38.87
GCAATGATCTCCTCCCGAAGCAGTCTGTGCG
>252-1-38.87
ACCCCGACCACTCTCCACCTGCTCCGAGCTG
>252-1-38.87
TCCCTCTCAATAAGTCCCCTTCCCCGCTTCGT
>252-1-38.87
AGGACTTGTTAATGCGTGTTGACCCCCCGCG
>252-1-38.87
CCCACTGTCTCTTCCCAGTACACCAGACACA
>252-1-38.87
AGTTTGTGCAACAGTCGGACCCTACATATGT
>252-1-38.87
AGGCAGATTTGGTACTTACTATCCCACGTAA
>252-1-38.87
AGCGTAATTTGGTTAGAAGCTCTGGCATCGG
>252-1-38.87
CCTCTTCTCTACTCCCCGGCAGCAGCGTTCA
>252-1-38.87
AACTGGCCCTCCCCTTACACTAATCCCGCTG
>252-1-38.87
AGACTCTTGGTGACTCAGACGGCCTGCCCATG
>252-1-38.87
TCCCCCTCTCTCTCGCTGTGTCGATCCAGT
>252-1-38.87
AATGATCCAACTGTATGGCCCTCACTTGTGT
>252-1-38.87
CCGTAGACTTTTCTCCCGTACCGTCATCGCA
>252-1-38.87
TTCCCTTCTTCTCTCTTAACTTCCTCGTTC
>252-1-38.87
AGAGAGGTTAATCCGTGTAACAGCTGTCACA
>252-1-38.87
TTCCTTATCTTCATCCGACCTATAACGTGC
>252-1-38.87
ACCCTAACAACACATCGACTATCTCTCTTGCG
>252-1-38.87
TCCTGTACCTCTCTCCGGCATTGTGCTATGT
>252-1-38.87
CTCCCCTTCTCTCAATCCGTCGTTGCGCCAA
>252-1-38.87
CAGCAGCATCTGTGGGGGCGTCGACTGCATA
>252-1-38.87
ATCAGGCTGTATGGACCCCACCCGAACAAAAT
>252-1-38.87
AGCGCAATTTGGTTAGTGCGTAATCGGCCGTA
>252-1-38.87
TGCCAGTCCTCTCTTCCCATTAATCCTTCGT
>252-1-38.87
CTGCCACTCTTTCTTCCAACAAGTCGATTAC
>252-1-38.87
GCGAGCTTTGGTAGTGGATTGACGGCACCCC
>252-1-38.87
TCCAAGTCTCTCTTCCACCACGACTCTGTTC
>252-1-38.87
TCCCTAATCTCCCACCCTCACTTGCAGCAGC
>252-1-38.87
ACGATCTTCTCCCTTCCTCACCATTGTGCAC
>252-1-38.87
CACCTTCTCTCAACCAAACCGTTCGCCTGT
>252-1-38.87
GCTCATGAACCAGTTAGTGCCCGCTGTTCAA
>252-1-38.87
AGACAGTTTGGTACCTGCAATGGACCTTTG
>252-1-38.87
ACCCTCCTCTCTCTTCCTTTACTGCCAAACCATGC
>252-1-38.87
GATCGTGTTGTTTTGAGCCCGCACACCTCTCG
>252-1-38.87
ACCGCTCTCTCCATGCACACGTTTCAACTCA
>252-1-38.87
GGGAGGTTACAGGGCAGCACGGTATTCTAAGT
>252-1-38.87
CCTCTTCTCTCTTCCCATCGATGGTACCAGA
>252-1-38.87
GAGAGATCTCTGGTAGCGATAACGCCATGG
>252-1-38.87
CCCTACACTTCTCTCACACTCCCTACCTCCTT
>252-1-38.87
CGCCCTCCATATCTCTCATAGCACACACGTA
>252-1-38.87
GCTCGAGACGTGCACTACGGGGGGCTATGAT
>252-1-38.87
CCCCTTACTTTTCTCATATCCCAACAGATGA
>252-1-38.87
TAGGGTCTCTCTCCTGCTGACTGCGGTGTTC
>252-1-38.87
CCCTGACGGCAGGATCAACACAGAAACCACAA
>252-1-38.87
AGAGAGTCTGCGACCGAGATGCCCTGTCCG
>252-1-38.87
GAGAGACATCTACTGGACCGTCGCGCTCCGG
>252-1-38.87
GCCGCCTCTCTCCACCCACTGTCACAATGAA
>252-1-38.87
TGTGCTCTCTCCTGCCTGAATGTATCTCCGG
>252-1-38.87
GCCATTATATCCATTTTCCACTGTTTGCCTTT
>252-1-38.87
AAGAGTTTGTTTTGTGTCGTCTGTTTGTCCA
>252-1-38.87
TTTCGTCTCCTGCCCCTTACACGACACTGCG
>252-1-38.87
CCTGATCTCTTTCCCCTTGCCAAAGTACCGT
>252-1-38.87
GAGATGTATTTGGTCAACCTCTAACTAGAG
>252-1-38.87
CCTGTTTCATCTCTCCGTACCCTCTTAGTCT
>252-1-38.87
AGAGAATATCGATAACACAGTGTTGACGTAC
>252-1-38.87
GGAGAGAAATCTTGTTGGTATTACCGCCGAAG
>252-1-38.87
TCCCTGGTATCTTTCCTGACGTGTCGATCTC
>252-1-38.87
GAGAATTGCGCTTTGTCCTACTTGGCTGGA
>252-1-38.87
CACCCCAGCTAAGAGAGAGACAGGTAACACGA
>252-1-38.87
TCGCGTCAGATTTTGTGGTCCCTCGACATTG
>252-1-38.87
CGAGCGTAGAGATAGGCGTGCAGGTGACAT
>252-1-38.87
TCCCCGTAATGGCTCCGTATTGCACCCTTCG
>252-1-38.87
CCCTGACCCCCTTCGACCACCGAGTAACGAA
>252-1-38.87
AGAGAATGCATTACTCCCGTAACTCCAGCTG
>252-1-38.87
TCTTGCCCTGATGGAGTTGGAGAGGACCATCA
>252-1-38.87
TGTCTCCTCACTCACCTATAACACCGCATCG
>252-1-38.87
ACTGAACTTGTGTATTGCGATGCCGGCCCAT
>252-1-38.87
TCTTGCGTCTGTGGACTGGGCCCGCCACCTA
>252-1-38.87
AGTACTGCCTTGGTCTTTGCGCTGACTACCAG
>252-1-38.87
ACCCTCCTCTCTCCGCGACCATATCTCGTTT
>252-1-38.87
TGCCATCCCTCTCTTCGCGCCACATATGTTG
>252-1-38.87
AAAAAGGCCCTTATATCTCTCTCCCTATAGTGAGT
>252-1-38.87
AGAGTATGCCTAATCCGCTGTTGTTCACCAG
>252-1-38.87
AAAAGAATTTGGCTTTGTTTATATTAAGGTG
>252-1-38.87
ATGAAGCTGCCCCGTCCCAATCACCTACGTG
>252-1-38.87
AGAATTTTGCTTCTGGAAGCCGACAAAAAAGG
>252-1-38.87
CATCGAGTAGGTTAGTAGTGGTGTTCTCCCC
>252-1-38.87
AGAAGTTTGGTCCCCACGACGATGAATTGTGC
>252-1-38.87
ACGCCCCTCAATGACCTTGCCCTTTCATTCG
>252-1-38.87
ACACCTGTCTCTCCTCTGTCATCGCGCCTTC
>252-1-38.87
AGTTCGTAACAATCTCTCTGCCAACCTCGTG
>252-1-38.87
GCATATCTTTCCTCCCACTACGTTCCAAATT
>252-1-38.87
GCCTTACCATCAACCTTCCGCGCCGCATCAA
>252-1-38.87
AAATTCCTTCTTCTCCTCCCCTCCATGCCAT
>252-1-38.87
GCTTTACTCTCTTCCATTACTCGCGGTCCTC
>252-1-38.87
AGAGAATTTAATCGTCGTACATTTCATTCCG
>252-1-38.87
TCACCTCTCTTTCCCCTCTCCCCGGTCTCGT
>252-1-38.87
AGAGAATCCAAAGTTCCTATCACATGTCAAG
>252-1-38.87
AGCGAACTTGGTTCTTCCGGCGTAGATGGTG
>252-1-38.87
CCCGTCACTATCTCTACACCCCCCTCTATGA
>252-1-38.87
ACTGTTCTCTCTTCCCATCGCGTGAACGTTG
>252-1-38.87
TGATCCCTCTGCTGCCCAATTTCCCCCGTCT
>252-1-38.87
ACTGTTTGGAGAGAGTCTGGTTACGCGTCAC
>252-1-38.87
TTGTTGCTATTCCCCTTGCCCTTTTCCGCGT
>252-1-38.87
TAGAGATGATTTGGTCGCTCCGCCTCTTAGG
>252-1-38.87
CGCTATGTCTACTCTCCCCTCTTGTATACC
>252-1-38.87
CCAACTCTCTCTCCACTAGCCAACCGTTCTT
>252-1-38.87
CGTTATCTCTTTTCCCTCGCGTGCCAGTCTA
>252-1-38.87
TCTCTTGTGCCCATGGCCCCATGTCTCCCGT
>252-1-38.87
AGATGCTTTGCGTAATGCTCCTCGCCCCAGG
>252-1-38.87
AGAGATTCCATAGTTCGAATAGTTGCTTTGG
>252-1-38.87
AGAGATGGTATTCCGTTTCCACCGATTGCTG
>252-1-38.87
CCCGACACTCTTTCCATGAACTTCACCGATC
>252-1-38.87
ACACCCCGCACGACTTCCAGGCCCCCTCGTG
>252-1-38.87
ACCACTTCTCTCTCGCGCTACATTAATCGTG
>252-1-38.87
TCCCCTATGCTCCGTCCACACCACGCTCCCTTAT
>252-1-38.87
TAAGACGTAAACATCAGGAGGGGCTTGCACA
>252-1-38.87
AGAGCTCCAGGAAACGGCAGTGCCCCTTCTG
>252-1-38.87
AGAGAAGCACGTTCCGGTTCTAGGTCAGTTA
>252-1-38.87
GCACATACCTCTCCCCACCGCACTTGAGGCA
>252-1-38.87
CCCTCATTCTCTGTCCTCGACTACAACCTC
>252-1-38.87
AGCGATTTGCTATTGGCTTTACTCATTCTTA
>252-1-38.87
CGTGTTGTCTCTTTCCCCTCGTTCCGTTTTTTC
>252-1-38.87
ACCCATCTTTCTCTTCCCCTCAATTTAACGA
>252-1-38.87
CCGCCCGCATCACTCAACACTCCCAGCTCAC
>252-1-38.87
CTCCACGATCTTTTCGCTCTCCTCCGCAACT
>252-1-38.87
ACCCTTCTCTCTCCGCAAAGCCGTACGAAAC
>252-1-38.87
ACACGAGAGAAGGCATTTCGGGAACACCATA
>252-1-38.87
ACACACTGCGCCCCGAATCCCTTTAGTTACG
>252-1-38.87
ACCCCCTAATCTGCCCCGCATCGTGCCCGAG
>252-1-38.87
AGAGTCTCGTAATAGCCAACCACCCCACTGG
>252-1-38.87
CTGTAACTCTCTCTCCATACTGTCGCCCTA
>252-1-38.87
CTCTCCGTCTATAGCTGTTTACCTCACCGCTC
>252-1-38.87
CCCATATCCTCAACCCGACTACGTTAACGTT
>252-1-38.87
CGGAGAATTCGGTAACTACAGCTGCGCAATA
>252-1-38.87
ACCGCGTCCTCTCTCCGCTCCTATTGCATCG
>252-1-38.87
TCCCTATCTTCTCTCCTGCACGCATTCCACA
>252-1-38.87
TTCCTAGTCCCAAGCCTCTCCCAGTTGCTGA
>252-1-38.87
GCCATCCTCTCCCTTCCCAGCACTCCTTTCG
>252-1-38.87
AGTAATTTGCTAATCCGGTTCGTGTTTGACAC
>252-1-38.87
TCCCCTCTCTGAGCAGCCGTCCGCCCTTCTG
>252-1-38.87
CTCGATATCTTCCTCCCGTAACTTTTCCTTT
>252-1-38.87
ACCCATGAATCTCCGTCGAACCCTGTACGCA
>252-1-38.87
TCCGCTCTCTCCATCGTCACAGCGCCTAATAC
>252-1-38.87
TTGGTCCCCACATCCGCTGCCCCACGTTGCGT
>252-1-38.87
AGACACTTTGAAATGCGCGGCTCAATCTTTG
>252-1-38.87
GACAGAATTTGTTGTAGATGCGTCGTCACAG
>252-1-38.87
GTCCCAACCTTGTCCTCTTCCTACACACTTT
>252-1-38.87
ACCCTCTCATATCTCCCCTCCGCTGCATGAC
>252-1-38.87
TGAATATCTCCGTCCCAAGTCGTGTCCAGGG
>252-1-38.87
TCGCATCTAACCGCTTCTCTCTCCGCCCGGG
>252-1-38.87
CCCCGACTACCTCCCTCACGTGAGCGTGACA
>252-1-38.87
GAACGATCCCTCCACCTTAATCGAACCAGTG
>252-1-38.87
TCCAACATCTTCTCTCCTCTTAGTGTGTCTC
>252-1-38.87
CCCTTTATATTCATCCACATAGCCGCCTTC
>252-1-38.87
AGCGTATTCGGTATGGCGTTTCTTCCGTGG
>252-1-38.87
ATTGAGTTTGGTCCGCTACGTCAGGTTATGC
>252-1-38.87
GAGAAATTCGTAATCGGTACCGATCCCATGT
>252-1-38.87
GTGCGTTTGTGACTATGGGTGCCGCCCTTGG
>252-1-38.87
AGATGTTTGGTCAACCAGCCGTGCGGAGCTG
>252-1-38.87
ACCACACGGAGAGAGAGTAATGCAACGACAC
>252-1-38.87
CCCGCCTCCTCCCGAACGCAAACTGCAATAT
>252-1-38.87
GCCGCTATTTTCTCTCTACCCGTTACTTCTT
>252-1-38.87
CACATTATCTTTTTCTCCCACCATCTCGAAA
>252-1-38.87
ACGAGATTTGCTAAATGGTTTTTTTTTGACGCA
>252-1-38.87
AGAGAGCGGTCTTGGCCGTGGTATCACCGCA
>252-1-38.87
TGCCCTGCTCTCTCACCAAGCGCTTTATCTG
>252-1-38.87
TGAAAACGTACCCGACCCTGTCCAACCCCGTCGC
>252-1-38.87
GCCACTATCTGTTCTCCCGACACCGAATGCA
>252-1-38.87
GGCATTATCTTTCTCCCCACTACCGTGCCTGA
>252-1-38.87
CGAAATATCTCCAACCTCCCACACCTCACCT
>252-1-38.87
CTAGTTTTCTACTCTCCCCCTTATTTAGTGC
>252-1-38.87
CTCCTTCAATTTCCTCTCCGCGTGCAGTCAC
>252-1-38.87
AGCCCCATATTTGAATCATGCCACCGTTTAG
>252-1-38.87
TCTCGGCCATAGCGAAAAGGACGGGCGCTATT
>252-1-38.87
CCCCGATCCTTCTCCCCGAACTACGCACTGTC
>252-1-38.87
CCCATTACCGACCTCGCTTGACCCAACGCTT
>252-1-38.87
TCGTCAATTGGTGTAGTGTTCCGGCTTCCTC
>252-1-38.87
ACCCTTGTCTCCCACACGTTTAATCCTCACG
>252-1-38.87
ACCCCCATTTCTCTTCCGCCACACCGTCTAG
>252-1-38.87
CTCCTATCTCTTTCCCTGGCCGGCAATTACC
>252-1-38.87
CCCATCTTTCTCCCGATCGCGATACGACATA
>252-1-38.87
CCCCTCCCTCTCTTCTCTCAGCTAGCGACATC
>252-1-38.87
CACGATGAATTTGCGGATGGATCTCCTGTTAC
>252-1-38.87
TCCCTAGTATGCTCTCCCCGACGCTGACTGT
>252-1-38.87
TCCACTCTTTCTCTGCTTCTCCTGCGCTCG
>252-1-38.87
GGAGAAGTTCCGAGGCGGTGTTACGTTCGCG
>252-1-38.87
CCCATCTCCTCCTGAACAGAACCCGCCTTGTC
>252-1-38.87
GTTGCTCTCTCTCCACGCGTCGTTCAAACTT
>252-1-38.87
AACTTGCCATGATGCTCGCCCCAAGTCACTG
>252-1-38.87
CCCTATCTCTTTCGCCTAATCTATTGCACAT
>252-1-38.87
ACCAGAGCATTTGGTAGTTCCCCGGGACGAG
>252-1-38.87
CCAGCTATATCTTACTCGTACAGTCCAATCT
>252-1-38.87
ACTACAAACCAAGCATCAGTACTCACTATA
>252-1-38.87
TTTCACTCTACTCCCCTATTTCGCGCGTCAT
>252-1-38.87
ACAGATTTGTGTATTGTGGCGTCTGGCCCGG
>252-1-38.87
GATTTCAGCAGTTCTAGCGGTGTGCTCCAGA
>252-1-38.87
ACAGGATATGGTAATAAACTCGCTCGATGCG
>252-1-38.87
TACCCAAAGTCCTCACCCAATCTCACCAGCG
>252-1-38.87
CAGCCCACCTCTCCTCTAGCCTGTGTCCATC
>252-1-38.87
ACAGAATTCTGGTCTGCGGGGTCACTGCCCT
>252-1-38.87
ACCCACTCTCCACTGTATCGCCGTTACGCTC
>252-1-38.87
ACCCGACTGTTGGTAAGCGGGAAAGGCCCTA
>252-1-38.87
AGAGGTTTGAACGCGCATGCCATTGGCCCGG
>252-1-38.87
ACCCCTTCTCTCACCTCGACCTGACCGTTGAC
>252-1-38.87
TGAACCCCCTGTCTCCTTCCCGACACCCAGG
>252-1-38.87
CCTAACTCCCTTACTCTCCTCATTTGACGGC
>252-1-38.87
TCATTCCTCCTCTCCCTCGGTATCGGTCTG
>252-1-38.87
CAGTCCACCTGTGTTGGGGCAGTAGCCACCGC
>252-1-38.87
CCTCACCTCTCCATCTCTCCTGATCCGCGTT
>252-1-38.87
TAACGACTCACTTTACGCCCTTAACACCCATT
>252-1-38.87
AGGACAGTAATGGGCTGTGGTGCGCGGTTTC
>252-1-38.87
TCCCCCTCTCTCATCCCTAATGCACGTTGC
>252-1-38.87
AGTGTCTTTCGGTAACCGGCGCTGAGCCCG
>252-1-38.87
CCTATTCTCTTTCCCTCCAGTGCACAAATAT
>252-1-38.87
TCTCTTCTTTGCTCGGACCCACTGAACTCG
>252-1-38.87
AATCAAATTCTCGTCTCCCCCGGTTACGTTC
>252-1-38.87
GAGAACATTTGCTATTGCTTTGCCGGACAGG
>252-1-38.87
ACCCTTCTCTTCCGCGACGTACCATTGAGC
>252-1-38.87
CGGACGTGGAGGGGCGTCTGCGGATCGTGGC
>252-1-38.87
TCGTACACTTCTCTTCCTCCCCGCTGCTGA
>252-1-38.87
CCTTTTGTTACGACTCACTACCGTCATATTC
>252-1-38.87
CACGCTAATTTGGGGGATTGTGCTGTCTGTA
>252-1-38.87
GAGGTGAGATCTGATTGGGCAGCGCGTGATA
>252-1-38.87
AGCCTAGGTACAGTCAGGTTGCACGCCCTCAA
>252-1-38.87
CTCCCAACTCTCTCCAAACACACAACGTCGA
>252-1-38.87
ACCCAAATCTCCTCCCCAGCACAGCGATGAA
>252-1-38.87
CGGTATCCATTCTCCCAGTGCGCGCGCTTTT
>252-1-38.87
CCCTGACTCTCGATCCACGCGCACCAACAAC
>252-1-38.87
ACCTACTCCTCTCTCCTGCGAAACGTCGTAC
>252-1-38.87
ACCATTCTCTTCTCCCATTATTTAGTCCTTA
>252-1-38.87
CCTTCTCTCTTTCTCCTACAACATCGCCTTC
>252-1-38.87
TGTGAGGTGGTTTCGGCGTCCCTAGGTGTGG
>252-1-38.87
CCCGTTGCATTTCTCTCGACCTTTGCGCGT
>252-1-38.87
AGAGATGGTTTGCCTGCAACCCCCCTAGCA
>252-1-38.87
CCTTTCTCTTTCCTCCAATAGCCATGTCAA
>252-1-38.87
ACCCTCTTATAGAACCTGCACGCCCAGATGC
>252-1-38.87
CCCCATCTCTCCGTGCCGCTGTCCACGTTA
>252-1-38.87
CCTCTCACACCACATCTCTCCACCACGCGT
>252-1-38.87
AGAGAACATTTCTGGCCATGGCCATGCACAC
>252-1-38.87
CCCCCGATCTTCTCCCGCGATGCAAGCCGAA
>252-1-38.87
TAGAGAAACATGTAACGGGCCGTCTAAGACCC
>252-1-38.87
GTCCATTCTCTTTCCCGCAGCCCTGTACCTT
>252-1-38.87
TCTCCTCCCCTGGTTGTCGTGCACTATCATC
>252-1-38.87
CCCCCCTCTGTTCCTCTACGACTCCCTACACT
>252-1-38.87
TCCCTATCTCCTCCCCATGTCTGCCGTCGTC
>252-1-38.87
CACGGACTCTCTCTACCCCCGGCACGATGAC
>252-1-38.87
TCACATGCGGTCCGGCGTGGCGTTCCATCTC
>252-1-38.87
TCTTCCCTTCCTTTATTTGCCTCTTCCACGT
>252-1-38.87
TCGACTCCCTCCCGCCAAGCACAGAACGAGT
>252-1-38.87
ACCCGCATCTCTCCTTGAACCACCATACGCG
>252-1-38.87
CCCATCTCTCCTAAATACAAGGTCAAAACGT
>252-1-38.87
TTACCTCTACCTTTGGCCCACCTAGAGCCGA
>252-1-38.87
CGGACGCCGAATAGCCTTTCCACCAACAGAT
>252-1-38.87
AATTTCGTATCGTGCGTTTGTGCTGGCCGCA
>252-1-38.87
ATGCAGCTTGGTAACCGTCGGGGACGCCCTTGA
>252-1-38.87
CCCTCTACTCTTTCCCAATTTGGCTGCGTT
>252-1-38.87
TCCCACATCTCTCTACTGTCCCACTTAAACTGC
>252-1-38.87
AGACAATTTGGGCCCTCTACTTTCTGTCCA
>252-1-38.87
CTTCTTTCCCCTGTTCCCAACTCTCTACTTC
>252-1-38.87
ACCCACTCCTCATTACAACCCACGCTACTGT
>252-1-38.87
ACCTCTCCTCCAGCCTGTGCTTCAGTCCTTC
>252-1-38.87
ACCCCTCTCTCCTGCACAGACGACATGATTA
>252-1-38.87
TGGCAATTATCTCATTCTCCCGATAACGTTT
>252-1-38.87
CCCTTGAGAAGAAACTAGTTGCGGTGAGATC
>252-1-38.87
GACCCTGGATCCTGAACACGACACGCCTGCA
>252-1-38.87
TCCCTACCACTCTTCTCCCGTTACCGTCGTG
>252-1-38.87
AGAGATATCCATCGTGATGGGACTGTGCCCG
>252-1-38.87
AGACATTTCGGTAACACTTCAACGCGCACGG
>252-1-38.87
TCCCAATTCGATTCTCCCACGTGCACTCTC
>252-1-38.87
CCGGTAGAAGAATCTGGTTGTGCGTGCCTCA
>252-1-38.87
GGACGGTATTGGTTAATGTTTTGAGTCGTCGA
>252-1-38.87
AGCAATTTGGTCGCGCCTATGTGTCCCGGG
>252-1-38.87
CCCTCAGTCTCTGTCCCATTACAGAAGCATA
>252-1-38.87
CCCTCTTTCTGCATCATCTACCACTGTCTC
>252-1-38.87
CCCCGATCTTCCTCTCTCACCAACTGTACTA
>252-1-38.87
TCGGTGCTCTCTCCTGTCACTTGTCGAATTC
>252-1-38.87
CCCTGTCTCGTTCCCGAAGTCCGCGCATTTAT
>252-1-38.87
CGCCGCTTTCTCCTATCACCGCGCAATGATA
>252-1-38.87
TGCCCAATTTCTCTCCTGCTCCAACGACGAT
>252-1-38.87
AGTCCAGTTTGGTTTTCGGTACACGCCCAA
>252-1-38.87
AGAGCTATGGTAGTGACCCGTGCACCCTAGG
>252-1-38.87
TCTCTCCGCTGCAAACGTGCCCATGCAGCCTG
>252-1-38.87
TCCCTTCTCTCTTCCCCAACGTGACTATTGC
>252-1-38.87
TCATTGTCCTTCTCCCATCTCCTAGTGCGCG
>252-1-38.87
GCTCGTATCTCTTCCTCTCCCCACGTCTGTTC
>252-1-38.87
GACCCCTCGCTCTCTCACCGCTACAAATGA
>252-1-38.87
GACACCTTTGATCGCGCCCTAGTCCAAACCG
>252-1-38.87
GTACTCTCCCTTCACCAGCCACACTGCGAG
>252-1-38.87
AACAACCTCTCCTACGACTCATCACGCGCGA
>252-1-38.87
CCACTCTCTTCCTACTTTGTCGCATCCCCTC
>252-1-38.87
TGTACTCTCGTGGTCCCGGCCGTCCATCTTA
>252-1-38.87
CCCACCACTCTCCTCGTACACTTCCTCGCGT
>252-1-38.87
GGAGAGTCTAGTAGTTGATGGGTCCTCCGAGC
>252-1-38.87
TCCCCTCTCTCTTCCCTGGGACAATCTGCTAG
>252-1-38.87
AACTTTGCCCATTCCCAACTCCCAATGTCCG
>252-1-38.87
CCTTATTTTCCTCTTCCTACGCGCGTGATC
>252-1-38.87
TCGTATTTCTCTCTTCCGCTCTACAACCGTAG
>252-1-38.87
ACTCCTCGGAAAGAATTGTTAATGCTACATA
>252-1-38.87
CCGTGTACCGCAGGAGAGACGCTACCCTTT
>252-1-38.87
TGCGAATTTGTACGTGTGGCCATAGTCCCAGC
>252-1-38.87
CCCTTCTTATTGTCTCTAACCACCATTCTTT
>252-1-38.87
GCTCCCGCAGAAGGCTACACGTGGACGTCTA
>252-1-38.87
ACGAGGATTTTGTAATAACGCGATGATGCCC
>252-1-38.87
TCACGCACCTTCTCCCACTCCCCTTCTGTCG
>252-1-38.87
TCTCTCTCTCTCCTATATTTGCGTGTCGTTC
>252-1-38.87
CGAAATATCTCTCACCAACATCTCCGCATGA
>252-1-38.87
GGAGACTTTGATGTTTTTGCCACGCGATGTG
>252-1-38.87
CCCTCTATCTGCTCTCCTGCGACTAGACGACCT
>252-1-38.87
GAGCGAATTGGGAATGGTTCCGCCAATACAG
>252-1-38.87
AGAGGACTTGCGTACTGCCCATCGTGACATG
>252-1-38.87
TCCCAACTCTCCCTCCTCGACACACTTGTAC
>252-1-38.87
CCATTCTCTCCTCGCGCGGTTAGTTGCCTTC
>252-1-38.87
CGCATTTCTCTCTTCCTTACCCTCGTGGAGT
>252-1-38.87
ACCCTTGTCTTTCTCCTGACCACACGTCTAC
>252-1-38.87
GAGAAGAATTTGCCTCCCGAAAAGCACCACG
[truncated: 48,744 more rows]
